# Supplementary material for: S‐ketamine Alleviates Neuroinflammation and Attenuates Lipopolysaccharide‐Induced Depression Via Targeting SIRT2
Source: Adv Sci (Weinh). 2025 Apr 2;12(23):2416481. doi: 10.1002/advs.202416481 (PMC12199433; doi:10.1002/advs.202416481)
Supplement: Supplementary file 2 — Supporting Information [file ADVS-12-2416481-s001.xlsx]

## Sheet: Go_common proteins of KP1 & KP2
ProteinID	ProteinName	GeneID	GeneName	BP	MF	CC	GO_Term
P46660	Alpha-internexin	226180	Ina	-;cellular response to leukemia inhibitory factor [GO:1990830];nervous system development [GO:0007399];intermediate filament cytoskeleton organization [GO:0045104];cell differentiation [GO:0030154];neurofilament cytoskeleton organization [GO:0060052]	protein-containing complex binding [GO:0044877];-;structural constituent of postsynaptic actin cytoskeleton [GO:0098973];structural constituent of postsynaptic intermediate filament cytoskeleton [GO:0099184]	-;postsynaptic intermediate filament cytoskeleton [GO:0099160];neurofilament [GO:0005883];cytoplasmic ribonucleoprotein granule [GO:0036464];myelin sheath [GO:0043209];postsynapse [GO:0098794];Schaffer collateral - CA1 synapse [GO:0098685];glutamatergic synapse [GO:0098978]	-;cellular response to leukemia inhibitory factor [GO:1990830];nervous system development [GO:0007399];intermediate filament cytoskeleton organization [GO:0045104];cell differentiation [GO:0030154];neurofilament cytoskeleton organization [GO:0060052];protein-containing complex binding [GO:0044877];-;structural constituent of postsynaptic actin cytoskeleton [GO:0098973];structural constituent of p…
P52480	Pyruvate kinase PKM	18746	Pkm	-;programmed cell death [GO:0012501];ATP biosynthetic process [GO:0006754];glucose metabolic process [GO:0006006];animal organ regeneration [GO:0031100];positive regulation of sprouting angiogenesis [GO:1903672];cellular response to insulin stimulus [GO:0032869];positive regulation of cytoplasmic translation [GO:2000767];glycolytic process [GO:0006096];skeletal muscle tissue regeneration [GO:0043…	-;ATP binding [GO:0005524];pyruvate kinase activity [GO:0004743];identical protein binding [GO:0042802];magnesium ion binding [GO:0000287];ADP binding [GO:0043531];mRNA binding [GO:0003729];potassium ion binding [GO:0030955];kinase activity [GO:0016301];thyroid hormone binding [GO:0070324]	-;nucleus [GO:0005634];collagen-containing extracellular matrix [GO:0062023];rough endoplasmic reticulum [GO:0005791];cytosol [GO:0005829];cytoplasm [GO:0005737];cilium [GO:0005929];myelin sheath [GO:0043209];pyruvate kinase complex [GO:1902912];photoreceptor inner segment [GO:0001917];mitochondrion [GO:0005739]	-;programmed cell death [GO:0012501];ATP biosynthetic process [GO:0006754];glucose metabolic process [GO:0006006];animal organ regeneration [GO:0031100];positive regulation of sprouting angiogenesis [GO:1903672];cellular response to insulin stimulus [GO:0032869];positive regulation of cytoplasmic translation [GO:2000767];glycolytic process [GO:0006096];skeletal muscle tissue regeneration [GO:0043…
Q3TTN3	Voltage-dependent anion-selective channel protein 3		Vdac3	-;regulation of cilium assembly [GO:1902017]	porin activity [GO:0015288];-;nucleotide binding [GO:0000166];voltage-gated anion channel activity [GO:0008308]	mitochondrial outer membrane [GO:0005741];-;pore complex [GO:0046930]	-;regulation of cilium assembly [GO:1902017];porin activity [GO:0015288];-;nucleotide binding [GO:0000166];voltage-gated anion channel activity [GO:0008308];mitochondrial outer membrane [GO:0005741];-;pore complex [GO:0046930]
P50516	V-type proton ATPase catalytic subunit A	11964	Atp6v1a	-;cellular iron ion homeostasis [GO:0006879];cellular response to increased oxygen levels [GO:0036295];proton transmembrane transport [GO:1902600]	-;ATP binding [GO:0005524];proton-transporting ATPase activity, rotational mechanism [GO:0046961];ATPase activity [GO:0016887];proton-transporting ATP synthase activity, rotational mechanism [GO:0046933]	intracellular membrane-bounded organelle [GO:0043231];-;nucleoplasm [GO:0005654];microvillus [GO:0005902];cytosol [GO:0005829];plasma membrane [GO:0005886];myelin sheath [GO:0043209];mitochondrion [GO:0005739];proton-transporting V-type ATPase, V1 domain [GO:0033180];apical plasma membrane [GO:0016324]	-;cellular iron ion homeostasis [GO:0006879];cellular response to increased oxygen levels [GO:0036295];proton transmembrane transport [GO:1902600];-;ATP binding [GO:0005524];proton-transporting ATPase activity, rotational mechanism [GO:0046961];ATPase activity [GO:0016887];proton-transporting ATP synthase activity, rotational mechanism [GO:0046933];intracellular membrane-bounded organelle [GO:004…
P46096	Synaptotagmin-1	20979	Syt1	regulation of regulated secretory pathway [GO:1903305];positive regulation of dopamine secretion [GO:0033603];fast, calcium ion-dependent exocytosis of neurotransmitter [GO:0098746];positive regulation of vesicle fusion [GO:0031340];cell differentiation [GO:0030154];detection of calcium ion [GO:0005513];-;calcium-dependent activation of synaptic vesicle fusion [GO:0099502];regulation of synaptic …	protein heterodimerization activity [GO:0046982];-;low-density lipoprotein particle receptor binding [GO:0050750];syntaxin-1 binding [GO:0017075];phosphatidylserine binding [GO:0001786];phospholipid binding [GO:0005543];calcium ion sensor activity [GO:0061891];clathrin binding [GO:0030276];identical protein binding [GO:0042802];calcium ion binding [GO:0005509];syntaxin binding [GO:0019905];calmod…	neuron projection [GO:0043005];Golgi apparatus [GO:0005794];hippocampal mossy fiber to CA3 synapse [GO:0098686];-;secretory granule [GO:0030141];excitatory synapse [GO:0060076];glutamatergic synapse [GO:0098978];synaptic vesicle [GO:0008021];integral component of synaptic vesicle membrane [GO:0030285];intracellular organelle [GO:0043229];exocytic vesicle [GO:0070382];cytoplasm [GO:0005737];presyn…	regulation of regulated secretory pathway [GO:1903305];positive regulation of dopamine secretion [GO:0033603];fast, calcium ion-dependent exocytosis of neurotransmitter [GO:0098746];positive regulation of vesicle fusion [GO:0031340];cell differentiation [GO:0030154];detection of calcium ion [GO:0005513];-;calcium-dependent activation of synaptic vesicle fusion [GO:0099502];regulation of synaptic …
B1ARR7	Alpha-enolase		Eno1	-;glycolytic process [GO:0006096]	-;magnesium ion binding [GO:0000287];phosphopyruvate hydratase activity [GO:0004634]	-;phosphopyruvate hydratase complex [GO:0000015]	-;glycolytic process [GO:0006096];-;magnesium ion binding [GO:0000287];phosphopyruvate hydratase activity [GO:0004634];-;phosphopyruvate hydratase complex [GO:0000015]
P63038	60 kDa heat shock protein, mitochondrial	15510	Hspd1	positive regulation of interleukin-10 production [GO:0032733];response to cocaine [GO:0042220];activation of cysteine-type endopeptidase activity involved in apoptotic process [GO:0006919];positive regulation of T cell mediated immune response to tumor cell [GO:0002842];response to hydrogen peroxide [GO:0042542];response to unfolded protein [GO:0006986];positive regulation of interleukin-6 produc…	-;double-stranded RNA binding [GO:0003725];apolipoprotein binding [GO:0034185];ATP binding [GO:0005524];apolipoprotein A-I binding [GO:0034186];chaperone binding [GO:0051087];high-density lipoprotein particle binding [GO:0008035];isomerase activity [GO:0016853];lipopolysaccharide binding [GO:0001530];protein-containing complex binding [GO:0044877];modification-dependent protein binding [GO:014003…	intracellular membrane-bounded organelle [GO:0043231];peroxisomal matrix [GO:0005782];mitochondrial crista [GO:0030061];Golgi apparatus [GO:0005794];zymogen granule [GO:0042588];-;clathrin-coated pit [GO:0005905];mitochondrial inner membrane [GO:0005743];extracellular space [GO:0005615];secretory granule [GO:0030141];rough endoplasmic reticulum [GO:0005791];membrane raft [GO:0045121];cytosol [GO:…	positive regulation of interleukin-10 production [GO:0032733];response to cocaine [GO:0042220];activation of cysteine-type endopeptidase activity involved in apoptotic process [GO:0006919];positive regulation of T cell mediated immune response to tumor cell [GO:0002842];response to hydrogen peroxide [GO:0042542];response to unfolded protein [GO:0006986];positive regulation of interleukin-6 produc…
Q3TFC2	Uncharacterized protein		Nono	-;rhythmic process [GO:0048511]	-;RNA binding [GO:0003723]	-;nuclear speck [GO:0016607]	-;rhythmic process [GO:0048511];-;RNA binding [GO:0003723];-;nuclear speck [GO:0016607]
P11983	T-complex protein 1 subunit alpha	21454	Tcp1	positive regulation of telomerase RNA localization to Cajal body [GO:1904874];-;translocation of peptides or proteins into host cell cytoplasm [GO:0044053];protein folding [GO:0006457];regulation of macrophage apoptotic process [GO:2000109];protein stabilization [GO:0050821];scaRNA localization to Cajal body [GO:0090666];toxin transport [GO:1901998];binding of sperm to zona pellucida [GO:0007339]…	-;protein folding chaperone [GO:0044183];ATP binding [GO:0005524];ATPase activity [GO:0016887];ubiquitin protein ligase binding [GO:0031625];unfolded protein binding [GO:0051082]	zona pellucida receptor complex [GO:0002199];-;acrosomal vesicle [GO:0001669];Golgi apparatus [GO:0005794];microtubule [GO:0005874];myelin sheath [GO:0043209];cell body [GO:0044297];chaperonin-containing T-complex [GO:0005832];pericentriolar material [GO:0000242];centrosome [GO:0005813];heterochromatin [GO:0000792];microtubule organizing center [GO:0005815]	positive regulation of telomerase RNA localization to Cajal body [GO:1904874];-;translocation of peptides or proteins into host cell cytoplasm [GO:0044053];protein folding [GO:0006457];regulation of macrophage apoptotic process [GO:2000109];protein stabilization [GO:0050821];scaRNA localization to Cajal body [GO:0090666];toxin transport [GO:1901998];binding of sperm to zona pellucida [GO:0007339]…
G5E839	T-complex protein 1 subunit delta		Cct4	-;protein folding [GO:0006457]	ATP binding [GO:0005524];-;unfolded protein binding [GO:0051082];ATPase activity [GO:0016887]	cytoplasm [GO:0005737];-	-;protein folding [GO:0006457];ATP binding [GO:0005524];-;unfolded protein binding [GO:0051082];ATPase activity [GO:0016887];cytoplasm [GO:0005737];-
A0A140LHL5	NAD-dependent protein deacetylase		Sirt2	-	zinc ion binding [GO:0008270];NAD+ binding [GO:0070403];transferase activity [GO:0016740];NAD-dependent histone deacetylase activity [GO:0017136]	-	-;zinc ion binding [GO:0008270];NAD+ binding [GO:0070403];transferase activity [GO:0016740];NAD-dependent histone deacetylase activity [GO:0017136];-
Q3TUZ9	Gp_dh_C domain-containing protein		Gm10481	-	oxidoreductase activity, acting on the aldehyde or oxo group of donors, NAD or NADP as acceptor [GO:0016620]	-	-;oxidoreductase activity, acting on the aldehyde or oxo group of donors, NAD or NADP as acceptor [GO:0016620];-
P35486	Pyruvate dehydrogenase E1 component subunit alpha, somatic form, mitochondrial	18597	Pdha1	acetyl-CoA biosynthetic process from pyruvate [GO:0006086];-;glucose metabolic process [GO:0006006];tricarboxylic acid cycle [GO:0006099];mitochondrial acetyl-CoA biosynthetic process from pyruvate [GO:0061732]	-;pyruvate dehydrogenase activity [GO:0004738];pyruvate dehydrogenase (acetyl-transferring) activity [GO:0004739];pyruvate dehydrogenase (NAD+) activity [GO:0034604]	-;mitochondrial pyruvate dehydrogenase complex [GO:0005967];nucleolus [GO:0005730];myelin sheath [GO:0043209];pyruvate dehydrogenase complex [GO:0045254];mitochondrion [GO:0005739]	acetyl-CoA biosynthetic process from pyruvate [GO:0006086];-;glucose metabolic process [GO:0006006];tricarboxylic acid cycle [GO:0006099];mitochondrial acetyl-CoA biosynthetic process from pyruvate [GO:0061732];-;pyruvate dehydrogenase activity [GO:0004738];pyruvate dehydrogenase (acetyl-transferring) activity [GO:0004739];pyruvate dehydrogenase (NAD+) activity [GO:0034604];-;mitochondrial pyruva…
B9EHZ5	Membrane protein, palmitoylated 6 (MAGUK p55 subfamily member 6)	56524	Mpp6	-	-	-	-
Q6PIC6	Sodium/potassium-transporting ATPase subunit alpha-3	232975	Atp1a3	proton transmembrane transport [GO:1902600];-;sodium ion export across plasma membrane [GO:0036376];cardiac muscle contraction [GO:0060048];adult locomotory behavior [GO:0008344];memory [GO:0007613];potassium ion import across plasma membrane [GO:1990573];sodium ion transport [GO:0006814];visual learning [GO:0008542];ionotropic glutamate receptor signaling pathway [GO:0035235];cellular response t…	ion antiporter activity involved in regulation of presynaptic membrane potential [GO:0099520];-;amyloid-beta binding [GO:0001540];ATP binding [GO:0005524];chaperone binding [GO:0051087];P-type sodium [GO:0005391];heparan sulfate proteoglycan binding [GO:0043395];D1 dopamine receptor binding [GO:0031748];metal ion binding [GO:0046872];P-type sodium [GO:0086037]	organelle membrane [GO:0031090];Golgi apparatus [GO:0005794];-;synapse [GO:0045202];integral component of presynaptic membrane [GO:0099056];postsynapse [GO:0098794];sarcolemma [GO:0042383];neuronal cell body [GO:0043025];endoplasmic reticulum [GO:0005783];cytoplasm [GO:0005737];neuron to neuron synapse [GO:0098984];sodium [GO:0005890];photoreceptor inner segment [GO:0001917];dendritic spine neck …	proton transmembrane transport [GO:1902600];-;sodium ion export across plasma membrane [GO:0036376];cardiac muscle contraction [GO:0060048];adult locomotory behavior [GO:0008344];memory [GO:0007613];potassium ion import across plasma membrane [GO:1990573];sodium ion transport [GO:0006814];visual learning [GO:0008542];ionotropic glutamate receptor signaling pathway [GO:0035235];cellular response t…
O08599	Syntaxin-binding protein 1	20910	Stxbp1	positive regulation of mast cell degranulation [GO:0043306];regulation of synaptic vesicle priming [GO:0010807];protein localization to plasma membrane [GO:0072659];exocytosis [GO:0006887];axon target recognition [GO:0007412];positive regulation of exocytosis [GO:0045921];-;vesicle-mediated transport [GO:0016192];protein stabilization [GO:0050821];vesicle docking involved in exocytosis [GO:000690…	syntaxin-1 binding [GO:0017075];-;protein domain specific binding [GO:0019904];phospholipase binding [GO:0043274];identical protein binding [GO:0042802];syntaxin binding [GO:0019905];SNARE binding [GO:0000149];protein kinase binding [GO:0019901];protein N-terminus binding [GO:0047485]	platelet alpha granule [GO:0031091];perinuclear region of cytoplasm [GO:0048471];extrinsic component of presynaptic active zone membrane [GO:0098891];cytoskeleton [GO:0005856];-;nucleoplasm [GO:0005654];presynapse [GO:0098793];secretory granule [GO:0030141];cytosol [GO:0005829];postsynapse [GO:0098794];glutamatergic synapse [GO:0098978];phagocytic vesicle [GO:0045335];presynaptic active zone memb…	positive regulation of mast cell degranulation [GO:0043306];regulation of synaptic vesicle priming [GO:0010807];protein localization to plasma membrane [GO:0072659];exocytosis [GO:0006887];axon target recognition [GO:0007412];positive regulation of exocytosis [GO:0045921];-;vesicle-mediated transport [GO:0016192];protein stabilization [GO:0050821];vesicle docking involved in exocytosis [GO:000690…
P68040	Receptor of activated protein C kinase 1	14694	Rack1	activation of cysteine-type endopeptidase activity involved in apoptotic process [GO:0006919];positive regulation of Golgi to plasma membrane protein transport [GO:0042998];intracellular signal transduction [GO:0035556];positive regulation of apoptotic process [GO:0043065];cell cycle [GO:0007049];positive regulation of GTPase activity [GO:0043547];positive regulation of mitochondrial depolarizati…	-;ribosome binding [GO:0043022];ion channel inhibitor activity [GO:0008200];SH2 domain binding [GO:0042169];protein tyrosine kinase inhibitor activity [GO:0030292];protein phosphatase binding [GO:0019903];signaling adaptor activity [GO:0035591];cyclin binding [GO:0030332];protein kinase C binding [GO:0005080];protein homodimerization activity [GO:0042803];receptor tyrosine kinase binding [GO:0030…	neuron projection [GO:0043005];-;nucleus [GO:0005634];small ribosomal subunit [GO:0015935];nucleoplasm [GO:0005654];dendrite [GO:0030425];perinuclear region of cytoplasm [GO:0048471];perikaryon [GO:0043204];cytosol [GO:0005829];cytoplasm [GO:0005737];phagocytic cup [GO:0001891];IRE1-RACK1-PP2A complex [GO:1990630];cell body [GO:0044297];midbody [GO:0030496];neuronal cell body [GO:0043025];mitocho…	activation of cysteine-type endopeptidase activity involved in apoptotic process [GO:0006919];positive regulation of Golgi to plasma membrane protein transport [GO:0042998];intracellular signal transduction [GO:0035556];positive regulation of apoptotic process [GO:0043065];cell cycle [GO:0007049];positive regulation of GTPase activity [GO:0043547];positive regulation of mitochondrial depolarizati…
Q684I8	Isocitrate dehydrogenase [NAD] subunit, mitochondrial		Idh3g	tricarboxylic acid cycle [GO:0006099];-	-;magnesium ion binding [GO:0000287];isocitrate dehydrogenase (NAD+) activity [GO:0004449];NAD binding [GO:0051287]	-;mitochondrion [GO:0005739]	tricarboxylic acid cycle [GO:0006099];-;-;magnesium ion binding [GO:0000287];isocitrate dehydrogenase (NAD+) activity [GO:0004449];NAD binding [GO:0051287];-;mitochondrion [GO:0005739]
E9Q3D6	Heat shock protein HSP 90-beta		Hsp90ab1	-;protein folding [GO:0006457]	ATP binding [GO:0005524];-;unfolded protein binding [GO:0051082];ATPase activity [GO:0016887]	-	-;protein folding [GO:0006457];ATP binding [GO:0005524];-;unfolded protein binding [GO:0051082];ATPase activity [GO:0016887];-
A0A0A6YWA9	Guanine nucleotide-binding protein G(i) subunit alpha-2		Gnai2	-;adenylate cyclase-modulating G protein-coupled receptor signaling pathway [GO:0007188]	-;G-protein beta/gamma-subunit complex binding [GO:0031683];GTP binding [GO:0005525];GTPase activity [GO:0003924]	-	-;adenylate cyclase-modulating G protein-coupled receptor signaling pathway [GO:0007188];-;G-protein beta/gamma-subunit complex binding [GO:0031683];GTP binding [GO:0005525];GTPase activity [GO:0003924];-

## Sheet: Go_KP1
ProteinID	ProteinName	GeneID	GeneName	BP	MF	CC	GO_Term
P46660	Alpha-internexin	226180	Ina	-;cellular response to leukemia inhibitory factor [GO:1990830];nervous system development [GO:0007399];intermediate filament cytoskeleton organization [GO:0045104];cell differentiation [GO:0030154];neurofilament cytoskeleton organization [GO:0060052]	protein-containing complex binding [GO:0044877];-;structural constituent of postsynaptic actin cytoskeleton [GO:0098973];structural constituent of postsynaptic intermediate filament cytoskeleton [GO:0099184]	-;postsynaptic intermediate filament cytoskeleton [GO:0099160];neurofilament [GO:0005883];cytoplasmic ribonucleoprotein granule [GO:0036464];myelin sheath [GO:0043209];postsynapse [GO:0098794];Schaffer collateral - CA1 synapse [GO:0098685];glutamatergic synapse [GO:0098978]	-;cellular response to leukemia inhibitory factor [GO:1990830];nervous system development [GO:0007399];intermediate filament cytoskeleton organization [GO:0045104];cell differentiation [GO:0030154];neurofilament cytoskeleton organization [GO:0060052];protein-containing complex binding [GO:0044877];-;structural constituent of postsynaptic actin cytoskeleton [GO:0098973];structural constituent of p…
P52480	Pyruvate kinase PKM	18746	Pkm	-;programmed cell death [GO:0012501];ATP biosynthetic process [GO:0006754];glucose metabolic process [GO:0006006];animal organ regeneration [GO:0031100];positive regulation of sprouting angiogenesis [GO:1903672];cellular response to insulin stimulus [GO:0032869];positive regulation of cytoplasmic translation [GO:2000767];glycolytic process [GO:0006096];skeletal muscle tissue regeneration [GO:0043…	-;ATP binding [GO:0005524];pyruvate kinase activity [GO:0004743];identical protein binding [GO:0042802];magnesium ion binding [GO:0000287];ADP binding [GO:0043531];mRNA binding [GO:0003729];potassium ion binding [GO:0030955];kinase activity [GO:0016301];thyroid hormone binding [GO:0070324]	-;nucleus [GO:0005634];collagen-containing extracellular matrix [GO:0062023];rough endoplasmic reticulum [GO:0005791];cytosol [GO:0005829];cytoplasm [GO:0005737];cilium [GO:0005929];myelin sheath [GO:0043209];pyruvate kinase complex [GO:1902912];photoreceptor inner segment [GO:0001917];mitochondrion [GO:0005739]	-;programmed cell death [GO:0012501];ATP biosynthetic process [GO:0006754];glucose metabolic process [GO:0006006];animal organ regeneration [GO:0031100];positive regulation of sprouting angiogenesis [GO:1903672];cellular response to insulin stimulus [GO:0032869];positive regulation of cytoplasmic translation [GO:2000767];glycolytic process [GO:0006096];skeletal muscle tissue regeneration [GO:0043…
P48962	ADP/ATP translocase 1	11739	Slc25a4	negative regulation of necroptotic process [GO:0060546];-;mitochondrial ATP transmembrane transport [GO:1990544];adaptive thermogenesis [GO:1990845];regulation of mitochondrial membrane permeability [GO:0046902];positive regulation of oxidative phosphorylation uncoupler activity [GO:2000277];apoptotic mitochondrial changes [GO:0008637];mitochondrial ADP transmembrane transport [GO:0140021];negati…	-;proton transmembrane transporter activity [GO:0015078];ATP [GO:0005471];oxidative phosphorylation uncoupler activity [GO:0017077];enzyme binding [GO:0019899]	-;mitochondrial permeability transition pore complex [GO:0005757];mitochondrial outer membrane [GO:0005741];mitochondrial inner membrane [GO:0005743];membrane raft [GO:0045121];membrane [GO:0016020];myelin sheath [GO:0043209];integral component of mitochondrial membrane [GO:0032592];mitochondrion [GO:0005739]	negative regulation of necroptotic process [GO:0060546];-;mitochondrial ATP transmembrane transport [GO:1990544];adaptive thermogenesis [GO:1990845];regulation of mitochondrial membrane permeability [GO:0046902];positive regulation of oxidative phosphorylation uncoupler activity [GO:2000277];apoptotic mitochondrial changes [GO:0008637];mitochondrial ADP transmembrane transport [GO:0140021];negati…
P63038	60 kDa heat shock protein, mitochondrial	15510	Hspd1	positive regulation of interleukin-10 production [GO:0032733];response to cocaine [GO:0042220];activation of cysteine-type endopeptidase activity involved in apoptotic process [GO:0006919];positive regulation of T cell mediated immune response to tumor cell [GO:0002842];response to hydrogen peroxide [GO:0042542];response to unfolded protein [GO:0006986];positive regulation of interleukin-6 produc…	-;double-stranded RNA binding [GO:0003725];apolipoprotein binding [GO:0034185];ATP binding [GO:0005524];apolipoprotein A-I binding [GO:0034186];chaperone binding [GO:0051087];high-density lipoprotein particle binding [GO:0008035];isomerase activity [GO:0016853];lipopolysaccharide binding [GO:0001530];protein-containing complex binding [GO:0044877];modification-dependent protein binding [GO:014003…	intracellular membrane-bounded organelle [GO:0043231];peroxisomal matrix [GO:0005782];mitochondrial crista [GO:0030061];Golgi apparatus [GO:0005794];zymogen granule [GO:0042588];-;clathrin-coated pit [GO:0005905];mitochondrial inner membrane [GO:0005743];extracellular space [GO:0005615];secretory granule [GO:0030141];rough endoplasmic reticulum [GO:0005791];membrane raft [GO:0045121];cytosol [GO:…	positive regulation of interleukin-10 production [GO:0032733];response to cocaine [GO:0042220];activation of cysteine-type endopeptidase activity involved in apoptotic process [GO:0006919];positive regulation of T cell mediated immune response to tumor cell [GO:0002842];response to hydrogen peroxide [GO:0042542];response to unfolded protein [GO:0006986];positive regulation of interleukin-6 produc…
P60202	Myelin proteolipid protein	18823	Plp1	-;inflammatory response [GO:0006954];axon development [GO:0061564];positive regulation of cell migration [GO:0030335];cell maturation [GO:0048469];neuron projection development [GO:0031175];astrocyte development [GO:0014002];axon ensheathment [GO:0008366];long-chain fatty acid biosynthetic process [GO:0042759];positive regulation of gene expression [GO:0010628];glial cell differentiation [GO:0010…	-;identical protein binding [GO:0042802];structural constituent of myelin sheath [GO:0019911]	plasma membrane [GO:0005886];myelin sheath [GO:0043209];integrin alphav-beta3 complex [GO:0034683];-	-;inflammatory response [GO:0006954];axon development [GO:0061564];positive regulation of cell migration [GO:0030335];cell maturation [GO:0048469];neuron projection development [GO:0031175];astrocyte development [GO:0014002];axon ensheathment [GO:0008366];long-chain fatty acid biosynthetic process [GO:0042759];positive regulation of gene expression [GO:0010628];glial cell differentiation [GO:0010…
E9Q1F2	Actin, cytoplasmic 1		Actb	-	-	-	-
A0A286YDM3	Heterogeneous nuclear ribonucleoprotein K		Hnrnpk	regulation of transcription by RNA polymerase II [GO:0006357];-;RNA processing [GO:0006396]	-;RNA binding [GO:0003723];DNA binding [GO:0003677]	-;spliceosomal complex [GO:0005681];nucleoplasm [GO:0005654];cytoplasm [GO:0005737];podosome [GO:0002102]	regulation of transcription by RNA polymerase II [GO:0006357];-;RNA processing [GO:0006396];-;RNA binding [GO:0003723];DNA binding [GO:0003677];-;spliceosomal complex [GO:0005681];nucleoplasm [GO:0005654];cytoplasm [GO:0005737];podosome [GO:0002102]
Q8C2Q8	ATP synthase subunit gamma	11949	Atp5c1	-	-;proton-transporting ATP synthase activity, rotational mechanism [GO:0046933]	-;proton-transporting ATP synthase complex, catalytic core F(1) [GO:0045261]	-;-;proton-transporting ATP synthase activity, rotational mechanism [GO:0046933];-;proton-transporting ATP synthase complex, catalytic core F(1) [GO:0045261]
D3Z6F5	ATP synthase subunit alpha		Atp5a1	-	ATP binding [GO:0005524];-;proton-transporting ATP synthase activity, rotational mechanism [GO:0046933]	plasma membrane [GO:0005886];-;proton-transporting ATP synthase complex, catalytic core F(1) [GO:0045261]	-;ATP binding [GO:0005524];-;proton-transporting ATP synthase activity, rotational mechanism [GO:0046933];plasma membrane [GO:0005886];-;proton-transporting ATP synthase complex, catalytic core F(1) [GO:0045261]
Q8BXU5	Endophilin-A1		Sh3gl2	-	-	cytoplasm [GO:0005737]	-;-;cytoplasm [GO:0005737]
Q3UXV4	Serine/threonine-protein phosphatase		Ppp3cb	calcineurin-mediated signaling [GO:0097720];-	-;protein threonine phosphatase activity [GO:0106307];calmodulin binding [GO:0005516];metal ion binding [GO:0046872];calmodulin-dependent protein phosphatase activity [GO:0033192];protein serine phosphatase activity [GO:0106306]	-	calcineurin-mediated signaling [GO:0097720];-;-;protein threonine phosphatase activity [GO:0106307];calmodulin binding [GO:0005516];metal ion binding [GO:0046872];calmodulin-dependent protein phosphatase activity [GO:0033192];protein serine phosphatase activity [GO:0106306];-
B9EHZ5	Membrane protein, palmitoylated 6 (MAGUK p55 subfamily member 6)	56524	Mpp6	-	-	-	-
P50516	V-type proton ATPase catalytic subunit A	11964	Atp6v1a	-;cellular iron ion homeostasis [GO:0006879];cellular response to increased oxygen levels [GO:0036295];proton transmembrane transport [GO:1902600]	-;ATP binding [GO:0005524];proton-transporting ATPase activity, rotational mechanism [GO:0046961];ATPase activity [GO:0016887];proton-transporting ATP synthase activity, rotational mechanism [GO:0046933]	intracellular membrane-bounded organelle [GO:0043231];-;nucleoplasm [GO:0005654];microvillus [GO:0005902];cytosol [GO:0005829];plasma membrane [GO:0005886];myelin sheath [GO:0043209];mitochondrion [GO:0005739];proton-transporting V-type ATPase, V1 domain [GO:0033180];apical plasma membrane [GO:0016324]	-;cellular iron ion homeostasis [GO:0006879];cellular response to increased oxygen levels [GO:0036295];proton transmembrane transport [GO:1902600];-;ATP binding [GO:0005524];proton-transporting ATPase activity, rotational mechanism [GO:0046961];ATPase activity [GO:0016887];proton-transporting ATP synthase activity, rotational mechanism [GO:0046933];intracellular membrane-bounded organelle [GO:004…
A0A0N4SUM2	Heterogeneous nuclear ribonucleoproteins A2/B1		Hnrnpa2b1	-;mRNA processing [GO:0006397];mRNA export from nucleus [GO:0006406]	-;RNA binding [GO:0003723]	extracellular region [GO:0005576];-	-;mRNA processing [GO:0006397];mRNA export from nucleus [GO:0006406];-;RNA binding [GO:0003723];extracellular region [GO:0005576];-
A0A0A6YX05	Sodium/potassium-transporting ATPase subunit beta		Atp1b1	sodium ion transport [GO:0006814];-;potassium ion transport [GO:0006813];cell adhesion [GO:0007155]	-	sodium [GO:0005890];sarcolemma [GO:0042383];-	sodium ion transport [GO:0006814];-;potassium ion transport [GO:0006813];cell adhesion [GO:0007155];-;sodium [GO:0005890];sarcolemma [GO:0042383];-
H3BKT5	Putative adenosylhomocysteinase 3		Ahcyl2	-;one-carbon metabolic process [GO:0006730]	-;adenosylhomocysteinase activity [GO:0004013]	-	-;one-carbon metabolic process [GO:0006730];-;adenosylhomocysteinase activity [GO:0004013];-
Q9CYT6	Adenylyl cyclase-associated protein 2	67252	Cap2	-;cAMP-mediated signaling [GO:0019933];regulation of adenylate cyclase activity [GO:0045761];cytoskeleton organization [GO:0007010];cell morphogenesis [GO:0000902]	-;identical protein binding [GO:0042802];actin binding [GO:0003779];adenylate cyclase binding [GO:0008179]	cytoplasm [GO:0005737];plasma membrane [GO:0005886];postsynaptic density [GO:0014069];-	-;cAMP-mediated signaling [GO:0019933];regulation of adenylate cyclase activity [GO:0045761];cytoskeleton organization [GO:0007010];cell morphogenesis [GO:0000902];-;identical protein binding [GO:0042802];actin binding [GO:0003779];adenylate cyclase binding [GO:0008179];cytoplasm [GO:0005737];plasma membrane [GO:0005886];postsynaptic density [GO:0014069];-
Q3TTN3	Voltage-dependent anion-selective channel protein 3		Vdac3	-;regulation of cilium assembly [GO:1902017]	porin activity [GO:0015288];-;nucleotide binding [GO:0000166];voltage-gated anion channel activity [GO:0008308]	mitochondrial outer membrane [GO:0005741];-;pore complex [GO:0046930]	-;regulation of cilium assembly [GO:1902017];porin activity [GO:0015288];-;nucleotide binding [GO:0000166];voltage-gated anion channel activity [GO:0008308];mitochondrial outer membrane [GO:0005741];-;pore complex [GO:0046930]
Q7TMM9	Tubulin beta-2A chain	22151	Tubb2a	-;neuron migration [GO:0001764];mitotic cell cycle [GO:0000278];microtubule cytoskeleton organization [GO:0000226]	-;structural constituent of cytoskeleton [GO:0005200];GTP binding [GO:0005525];GTPase activity [GO:0003924]	cytoplasm [GO:0005737];microtubule [GO:0005874];-	-;neuron migration [GO:0001764];mitotic cell cycle [GO:0000278];microtubule cytoskeleton organization [GO:0000226];-;structural constituent of cytoskeleton [GO:0005200];GTP binding [GO:0005525];GTPase activity [GO:0003924];cytoplasm [GO:0005737];microtubule [GO:0005874];-
Q4V9X0	Protein-serine/threonine phosphatase		Ppp3ca	calcineurin-mediated signaling [GO:0097720];-	-;protein threonine phosphatase activity [GO:0106307];metal ion binding [GO:0046872];calmodulin-dependent protein phosphatase activity [GO:0033192];protein serine phosphatase activity [GO:0106306]	-	calcineurin-mediated signaling [GO:0097720];-;-;protein threonine phosphatase activity [GO:0106307];metal ion binding [GO:0046872];calmodulin-dependent protein phosphatase activity [GO:0033192];protein serine phosphatase activity [GO:0106306];-
Q6PIC6	Sodium/potassium-transporting ATPase subunit alpha-3	232975	Atp1a3	proton transmembrane transport [GO:1902600];-;sodium ion export across plasma membrane [GO:0036376];cardiac muscle contraction [GO:0060048];adult locomotory behavior [GO:0008344];memory [GO:0007613];potassium ion import across plasma membrane [GO:1990573];sodium ion transport [GO:0006814];visual learning [GO:0008542];ionotropic glutamate receptor signaling pathway [GO:0035235];cellular response t…	ion antiporter activity involved in regulation of presynaptic membrane potential [GO:0099520];-;amyloid-beta binding [GO:0001540];ATP binding [GO:0005524];chaperone binding [GO:0051087];P-type sodium [GO:0005391];heparan sulfate proteoglycan binding [GO:0043395];D1 dopamine receptor binding [GO:0031748];metal ion binding [GO:0046872];P-type sodium [GO:0086037]	organelle membrane [GO:0031090];Golgi apparatus [GO:0005794];-;synapse [GO:0045202];integral component of presynaptic membrane [GO:0099056];postsynapse [GO:0098794];sarcolemma [GO:0042383];neuronal cell body [GO:0043025];endoplasmic reticulum [GO:0005783];cytoplasm [GO:0005737];neuron to neuron synapse [GO:0098984];sodium [GO:0005890];photoreceptor inner segment [GO:0001917];dendritic spine neck …	proton transmembrane transport [GO:1902600];-;sodium ion export across plasma membrane [GO:0036376];cardiac muscle contraction [GO:0060048];adult locomotory behavior [GO:0008344];memory [GO:0007613];potassium ion import across plasma membrane [GO:1990573];sodium ion transport [GO:0006814];visual learning [GO:0008542];ionotropic glutamate receptor signaling pathway [GO:0035235];cellular response t…
A0A668KL51	Isocitrate dehydrogenase [NAD] subunit, mitochondrial		Idh3b	2-oxoglutarate metabolic process [GO:0006103];-;isocitrate metabolic process [GO:0006102];tricarboxylic acid cycle [GO:0006099];NADH metabolic process [GO:0006734]	-;magnesium ion binding [GO:0000287];isocitrate dehydrogenase (NAD+) activity [GO:0004449];NAD binding [GO:0051287]	-;mitochondrion [GO:0005739]	2-oxoglutarate metabolic process [GO:0006103];-;isocitrate metabolic process [GO:0006102];tricarboxylic acid cycle [GO:0006099];NADH metabolic process [GO:0006734];-;magnesium ion binding [GO:0000287];isocitrate dehydrogenase (NAD+) activity [GO:0004449];NAD binding [GO:0051287];-;mitochondrion [GO:0005739]
A0A286YCH4	Calcium/calmodulin-dependent protein kinase type II subunit gamma		Camk2g	-	calmodulin-dependent protein kinase activity [GO:0004683];calmodulin binding [GO:0005516]	-	-;calmodulin-dependent protein kinase activity [GO:0004683];calmodulin binding [GO:0005516];-
A0A087WQS4	Tubulin alpha-4A chain		Tuba4a	-;microtubule-based process [GO:0007017]	-;structural constituent of cytoskeleton [GO:0005200];GTP binding [GO:0005525];GTPase activity [GO:0003924]	cytoplasm [GO:0005737];microtubule [GO:0005874];-	-;microtubule-based process [GO:0007017];-;structural constituent of cytoskeleton [GO:0005200];GTP binding [GO:0005525];GTPase activity [GO:0003924];cytoplasm [GO:0005737];microtubule [GO:0005874];-
P46096	Synaptotagmin-1	20979	Syt1	regulation of regulated secretory pathway [GO:1903305];positive regulation of dopamine secretion [GO:0033603];fast, calcium ion-dependent exocytosis of neurotransmitter [GO:0098746];positive regulation of vesicle fusion [GO:0031340];cell differentiation [GO:0030154];detection of calcium ion [GO:0005513];-;calcium-dependent activation of synaptic vesicle fusion [GO:0099502];regulation of synaptic …	protein heterodimerization activity [GO:0046982];-;low-density lipoprotein particle receptor binding [GO:0050750];syntaxin-1 binding [GO:0017075];phosphatidylserine binding [GO:0001786];phospholipid binding [GO:0005543];calcium ion sensor activity [GO:0061891];clathrin binding [GO:0030276];identical protein binding [GO:0042802];calcium ion binding [GO:0005509];syntaxin binding [GO:0019905];calmod…	neuron projection [GO:0043005];Golgi apparatus [GO:0005794];hippocampal mossy fiber to CA3 synapse [GO:0098686];-;secretory granule [GO:0030141];excitatory synapse [GO:0060076];glutamatergic synapse [GO:0098978];synaptic vesicle [GO:0008021];integral component of synaptic vesicle membrane [GO:0030285];intracellular organelle [GO:0043229];exocytic vesicle [GO:0070382];cytoplasm [GO:0005737];presyn…	regulation of regulated secretory pathway [GO:1903305];positive regulation of dopamine secretion [GO:0033603];fast, calcium ion-dependent exocytosis of neurotransmitter [GO:0098746];positive regulation of vesicle fusion [GO:0031340];cell differentiation [GO:0030154];detection of calcium ion [GO:0005513];-;calcium-dependent activation of synaptic vesicle fusion [GO:0099502];regulation of synaptic …
Q3UXU1	Uncharacterized protein		Hspa8	-	ATP binding [GO:0005524];ATPase activity [GO:0016887]	-	-;ATP binding [GO:0005524];ATPase activity [GO:0016887];-
P35550	rRNA 2'-O-methyltransferase fibrillarin	14113	Fbl	-;histone glutamine methylation [GO:1990258];sno(s)RNA metabolic process [GO:0016074];rRNA methylation [GO:0031167];box C/D RNA 3'-end processing [GO:0000494];snoRNA localization [GO:0048254]	-;histone-glutamine methyltransferase activity [GO:1990259];RNA binding [GO:0003723];rRNA methyltransferase activity [GO:0008649];ATPase binding [GO:0051117];TFIID-class transcription factor complex binding [GO:0001094]	Cajal body [GO:0015030];-;nucleus [GO:0005634];dense fibrillar component [GO:0001651];box C/D RNP complex [GO:0031428];nucleoplasm [GO:0005654];granular component [GO:0001652];nucleolus [GO:0005730];small-subunit processome [GO:0032040];fibrillar center [GO:0001650];chromosome [GO:0005694]	-;histone glutamine methylation [GO:1990258];sno(s)RNA metabolic process [GO:0016074];rRNA methylation [GO:0031167];box C/D RNA 3'-end processing [GO:0000494];snoRNA localization [GO:0048254];-;histone-glutamine methyltransferase activity [GO:1990259];RNA binding [GO:0003723];rRNA methyltransferase activity [GO:0008649];ATPase binding [GO:0051117];TFIID-class transcription factor complex binding …
Q3TUZ9	Gp_dh_C domain-containing protein		Gm10481	-	oxidoreductase activity, acting on the aldehyde or oxo group of donors, NAD or NADP as acceptor [GO:0016620]	-	-;oxidoreductase activity, acting on the aldehyde or oxo group of donors, NAD or NADP as acceptor [GO:0016620];-
P27773	Protein disulfide-isomerase A3	14827	Pdia3	-;response to endoplasmic reticulum stress [GO:0034976];cellular response to vitamin D [GO:0071305];protein folding [GO:0006457];cellular response to interleukin-7 [GO:0098761];positive regulation of extrinsic apoptotic signaling pathway [GO:2001238];positive regulation of protein folding [GO:1903334]	-;MHC class I protein binding [GO:0042288];identical protein binding [GO:0042802];peptidase activity [GO:0008233];protein-disulfide reductase (glutathione) activity [GO:0019153];peptide disulfide oxidoreductase activity [GO:0015037];protein disulfide isomerase activity [GO:0003756]	-;nucleus [GO:0005634];acrosomal vesicle [GO:0001669];endoplasmic reticulum [GO:0005783];extracellular region [GO:0005576];extracellular space [GO:0005615];smooth endoplasmic reticulum [GO:0005790];cytoplasm [GO:0005737];plasma membrane [GO:0005886];TAP complex [GO:0042825];MHC class I peptide loading complex [GO:0042824];myelin sheath [GO:0043209];melanosome [GO:0042470];cell surface [GO:0009986…	-;response to endoplasmic reticulum stress [GO:0034976];cellular response to vitamin D [GO:0071305];protein folding [GO:0006457];cellular response to interleukin-7 [GO:0098761];positive regulation of extrinsic apoptotic signaling pathway [GO:2001238];positive regulation of protein folding [GO:1903334];-;MHC class I protein binding [GO:0042288];identical protein binding [GO:0042802];peptidase acti…
H3BLL1	T-complex protein 1 subunit theta		Cct8	-;protein folding [GO:0006457]	ATP binding [GO:0005524];-;unfolded protein binding [GO:0051082];ATPase activity [GO:0016887]	-	-;protein folding [GO:0006457];ATP binding [GO:0005524];-;unfolded protein binding [GO:0051082];ATPase activity [GO:0016887];-
B7FAU8	Rab GDP dissociation inhibitor		Gdi1	protein transport [GO:0015031];-;positive regulation of GTPase activity [GO:0043547];small GTPase mediated signal transduction [GO:0007264]	-;GTPase activator activity [GO:0005096];Rab GDP-dissociation inhibitor activity [GO:0005093]	cytoplasm [GO:0005737];-	protein transport [GO:0015031];-;positive regulation of GTPase activity [GO:0043547];small GTPase mediated signal transduction [GO:0007264];-;GTPase activator activity [GO:0005096];Rab GDP-dissociation inhibitor activity [GO:0005093];cytoplasm [GO:0005737];-
G5E839	T-complex protein 1 subunit delta		Cct4	-;protein folding [GO:0006457]	ATP binding [GO:0005524];-;unfolded protein binding [GO:0051082];ATPase activity [GO:0016887]	cytoplasm [GO:0005737];-	-;protein folding [GO:0006457];ATP binding [GO:0005524];-;unfolded protein binding [GO:0051082];ATPase activity [GO:0016887];cytoplasm [GO:0005737];-
Q3TFC2	Uncharacterized protein		Nono	-;rhythmic process [GO:0048511]	-;RNA binding [GO:0003723]	-;nuclear speck [GO:0016607]	-;rhythmic process [GO:0048511];-;RNA binding [GO:0003723];-;nuclear speck [GO:0016607]
P11983	T-complex protein 1 subunit alpha	21454	Tcp1	positive regulation of telomerase RNA localization to Cajal body [GO:1904874];-;translocation of peptides or proteins into host cell cytoplasm [GO:0044053];protein folding [GO:0006457];regulation of macrophage apoptotic process [GO:2000109];protein stabilization [GO:0050821];scaRNA localization to Cajal body [GO:0090666];toxin transport [GO:1901998];binding of sperm to zona pellucida [GO:0007339]…	-;protein folding chaperone [GO:0044183];ATP binding [GO:0005524];ATPase activity [GO:0016887];ubiquitin protein ligase binding [GO:0031625];unfolded protein binding [GO:0051082]	zona pellucida receptor complex [GO:0002199];-;acrosomal vesicle [GO:0001669];Golgi apparatus [GO:0005794];microtubule [GO:0005874];myelin sheath [GO:0043209];cell body [GO:0044297];chaperonin-containing T-complex [GO:0005832];pericentriolar material [GO:0000242];centrosome [GO:0005813];heterochromatin [GO:0000792];microtubule organizing center [GO:0005815]	positive regulation of telomerase RNA localization to Cajal body [GO:1904874];-;translocation of peptides or proteins into host cell cytoplasm [GO:0044053];protein folding [GO:0006457];regulation of macrophage apoptotic process [GO:2000109];protein stabilization [GO:0050821];scaRNA localization to Cajal body [GO:0090666];toxin transport [GO:1901998];binding of sperm to zona pellucida [GO:0007339]…
Q5M8R7	Ldhb protein		Ldhb	carbohydrate metabolic process [GO:0005975];-	-;oxidoreductase activity, acting on the CH-OH group of donors, NAD or NADP as acceptor [GO:0016616]	-	carbohydrate metabolic process [GO:0005975];-;-;oxidoreductase activity, acting on the CH-OH group of donors, NAD or NADP as acceptor [GO:0016616];-
A0A338P781	Mitogen-activated protein kinase 1		Mapk1	-	ATP binding [GO:0005524];protein kinase activity [GO:0004672]	-	-;ATP binding [GO:0005524];protein kinase activity [GO:0004672];-
P80317	T-complex protein 1 subunit zeta	12466	Cct6a	-;protein folding [GO:0006457];protein stabilization [GO:0050821];toxin transport [GO:1901998];binding of sperm to zona pellucida [GO:0007339];positive regulation of establishment of protein localization to telomere [GO:1904851];positive regulation of telomere maintenance via telomerase [GO:0032212]	-;protein folding chaperone [GO:0044183];ATP binding [GO:0005524];ATPase activity [GO:0016887];WD40-repeat domain binding [GO:0071987];unfolded protein binding [GO:0051082]	-;acrosomal vesicle [GO:0001669];cytosol [GO:0005829];microtubule [GO:0005874];cell body [GO:0044297];chaperonin-containing T-complex [GO:0005832];zona pellucida receptor complex [GO:0002199]	-;protein folding [GO:0006457];protein stabilization [GO:0050821];toxin transport [GO:1901998];binding of sperm to zona pellucida [GO:0007339];positive regulation of establishment of protein localization to telomere [GO:1904851];positive regulation of telomere maintenance via telomerase [GO:0032212];-;protein folding chaperone [GO:0044183];ATP binding [GO:0005524];ATPase activity [GO:0016887];WD4…
Q8CEH3	Seryl_tRNA_N domain-containing protein		Sars	-	nucleotide binding [GO:0000166]	-	-;nucleotide binding [GO:0000166];-
Q3TYL9	2',3'-cyclic-nucleotide 3'-phosphodiesterase	12799	Cnp	-;cyclic nucleotide catabolic process [GO:0009214]	-;RNA binding [GO:0003723];2',3'-cyclic-nucleotide 3'-phosphodiesterase activity [GO:0004113]	-;melanosome [GO:0042470];membrane [GO:0016020]	-;cyclic nucleotide catabolic process [GO:0009214];-;RNA binding [GO:0003723];2',3'-cyclic-nucleotide 3'-phosphodiesterase activity [GO:0004113];-;melanosome [GO:0042470];membrane [GO:0016020]
A0A140LHL5	NAD-dependent protein deacetylase		Sirt2	-	zinc ion binding [GO:0008270];NAD+ binding [GO:0070403];transferase activity [GO:0016740];NAD-dependent histone deacetylase activity [GO:0017136]	-	-;zinc ion binding [GO:0008270];NAD+ binding [GO:0070403];transferase activity [GO:0016740];NAD-dependent histone deacetylase activity [GO:0017136];-
Q5SQG5	Prohibitin		Phb	-	-	mitochondrial inner membrane [GO:0005743];plasma membrane [GO:0005886]	-;-;mitochondrial inner membrane [GO:0005743];plasma membrane [GO:0005886]
B1ARR7	Alpha-enolase		Eno1	-;glycolytic process [GO:0006096]	-;magnesium ion binding [GO:0000287];phosphopyruvate hydratase activity [GO:0004634]	-;phosphopyruvate hydratase complex [GO:0000015]	-;glycolytic process [GO:0006096];-;magnesium ion binding [GO:0000287];phosphopyruvate hydratase activity [GO:0004634];-;phosphopyruvate hydratase complex [GO:0000015]
P35486	Pyruvate dehydrogenase E1 component subunit alpha, somatic form, mitochondrial	18597	Pdha1	acetyl-CoA biosynthetic process from pyruvate [GO:0006086];-;glucose metabolic process [GO:0006006];tricarboxylic acid cycle [GO:0006099];mitochondrial acetyl-CoA biosynthetic process from pyruvate [GO:0061732]	-;pyruvate dehydrogenase activity [GO:0004738];pyruvate dehydrogenase (acetyl-transferring) activity [GO:0004739];pyruvate dehydrogenase (NAD+) activity [GO:0034604]	-;mitochondrial pyruvate dehydrogenase complex [GO:0005967];nucleolus [GO:0005730];myelin sheath [GO:0043209];pyruvate dehydrogenase complex [GO:0045254];mitochondrion [GO:0005739]	acetyl-CoA biosynthetic process from pyruvate [GO:0006086];-;glucose metabolic process [GO:0006006];tricarboxylic acid cycle [GO:0006099];mitochondrial acetyl-CoA biosynthetic process from pyruvate [GO:0061732];-;pyruvate dehydrogenase activity [GO:0004738];pyruvate dehydrogenase (acetyl-transferring) activity [GO:0004739];pyruvate dehydrogenase (NAD+) activity [GO:0034604];-;mitochondrial pyruva…
P57016	Ladinin-1	16763	Lad1	-	-;structural molecule activity [GO:0005198]	extracellular region [GO:0005576];-;actin cytoskeleton [GO:0015629];basement membrane [GO:0005604]	-;-;structural molecule activity [GO:0005198];extracellular region [GO:0005576];-;actin cytoskeleton [GO:0015629];basement membrane [GO:0005604]
D3YVD3	Gamma-enolase		Eno2	-;glycolytic process [GO:0006096]	-;magnesium ion binding [GO:0000287];phosphopyruvate hydratase activity [GO:0004634]	-;phosphopyruvate hydratase complex [GO:0000015]	-;glycolytic process [GO:0006096];-;magnesium ion binding [GO:0000287];phosphopyruvate hydratase activity [GO:0004634];-;phosphopyruvate hydratase complex [GO:0000015]
Q5SX46	Mitochondrial 2-oxoglutarate/malate carrier protein		Slc25a11	-	-	integral component of membrane [GO:0016021]	-;-;integral component of membrane [GO:0016021]
E9Q3D6	Heat shock protein HSP 90-beta		Hsp90ab1	-;protein folding [GO:0006457]	ATP binding [GO:0005524];-;unfolded protein binding [GO:0051082];ATPase activity [GO:0016887]	-	-;protein folding [GO:0006457];ATP binding [GO:0005524];-;unfolded protein binding [GO:0051082];ATPase activity [GO:0016887];-
P62814	V-type proton ATPase subunit B, brain isoform	11966	Atp6v1b2	-;ATP metabolic process [GO:0046034];proton transmembrane transport [GO:1902600]	ATP binding [GO:0005524];-;hydrolase activity [GO:0016787]	intracellular membrane-bounded organelle [GO:0043231];-;endomembrane system [GO:0012505];microvillus [GO:0005902];integral component of membrane [GO:0016021];cytosol [GO:0005829];cytoplasm [GO:0005737];plasma membrane [GO:0005886];myelin sheath [GO:0043209];melanosome [GO:0042470];ruffle [GO:0001726];proton-transporting V-type ATPase, V1 domain [GO:0033180];apical plasma membrane [GO:0016324]	-;ATP metabolic process [GO:0046034];proton transmembrane transport [GO:1902600];ATP binding [GO:0005524];-;hydrolase activity [GO:0016787];intracellular membrane-bounded organelle [GO:0043231];-;endomembrane system [GO:0012505];microvillus [GO:0005902];integral component of membrane [GO:0016021];cytosol [GO:0005829];cytoplasm [GO:0005737];plasma membrane [GO:0005886];myelin sheath [GO:0043209];m…
Q684I8	Isocitrate dehydrogenase [NAD] subunit, mitochondrial		Idh3g	tricarboxylic acid cycle [GO:0006099];-	-;magnesium ion binding [GO:0000287];isocitrate dehydrogenase (NAD+) activity [GO:0004449];NAD binding [GO:0051287]	-;mitochondrion [GO:0005739]	tricarboxylic acid cycle [GO:0006099];-;-;magnesium ion binding [GO:0000287];isocitrate dehydrogenase (NAD+) activity [GO:0004449];NAD binding [GO:0051287];-;mitochondrion [GO:0005739]
O08599	Syntaxin-binding protein 1	20910	Stxbp1	positive regulation of mast cell degranulation [GO:0043306];regulation of synaptic vesicle priming [GO:0010807];protein localization to plasma membrane [GO:0072659];exocytosis [GO:0006887];axon target recognition [GO:0007412];positive regulation of exocytosis [GO:0045921];-;vesicle-mediated transport [GO:0016192];protein stabilization [GO:0050821];vesicle docking involved in exocytosis [GO:000690…	syntaxin-1 binding [GO:0017075];-;protein domain specific binding [GO:0019904];phospholipase binding [GO:0043274];identical protein binding [GO:0042802];syntaxin binding [GO:0019905];SNARE binding [GO:0000149];protein kinase binding [GO:0019901];protein N-terminus binding [GO:0047485]	platelet alpha granule [GO:0031091];perinuclear region of cytoplasm [GO:0048471];extrinsic component of presynaptic active zone membrane [GO:0098891];cytoskeleton [GO:0005856];-;nucleoplasm [GO:0005654];presynapse [GO:0098793];secretory granule [GO:0030141];cytosol [GO:0005829];postsynapse [GO:0098794];glutamatergic synapse [GO:0098978];phagocytic vesicle [GO:0045335];presynaptic active zone memb…	positive regulation of mast cell degranulation [GO:0043306];regulation of synaptic vesicle priming [GO:0010807];protein localization to plasma membrane [GO:0072659];exocytosis [GO:0006887];axon target recognition [GO:0007412];positive regulation of exocytosis [GO:0045921];-;vesicle-mediated transport [GO:0016192];protein stabilization [GO:0050821];vesicle docking involved in exocytosis [GO:000690…
Q3UTV3	Uncharacterized protein		Gdap1	-;glutathione metabolic process [GO:0006749]	-	-;integral component of membrane [GO:0016021]	-;glutathione metabolic process [GO:0006749];-;-;integral component of membrane [GO:0016021]
Q71H74	Collapsin response mediator protein 4A		Dpysl3	-;regulation of neuron projection development [GO:0010975];response to axon injury [GO:0048678];actin filament bundle assembly [GO:0051017];regulation of cell migration [GO:0030334];positive regulation of filopodium assembly [GO:0051491]	-;hydrolase activity, acting on carbon-nitrogen (but not peptide) bonds [GO:0016810]	cytoplasm [GO:0005737];-;growth cone [GO:0030426]	-;regulation of neuron projection development [GO:0010975];response to axon injury [GO:0048678];actin filament bundle assembly [GO:0051017];regulation of cell migration [GO:0030334];positive regulation of filopodium assembly [GO:0051491];-;hydrolase activity, acting on carbon-nitrogen (but not peptide) bonds [GO:0016810];cytoplasm [GO:0005737];-;growth cone [GO:0030426]
Q3UB60	Uncharacterized protein		Ppid	protein transport [GO:0015031];-;protein folding [GO:0006457]	peptidyl-prolyl cis-trans isomerase activity [GO:0003755];-	-	protein transport [GO:0015031];-;protein folding [GO:0006457];peptidyl-prolyl cis-trans isomerase activity [GO:0003755];-;-
Q09J72	Myelin basic protein		Mbp	-	-;structural constituent of myelin sheath [GO:0019911]	-;myelin sheath [GO:0043209]	-;-;structural constituent of myelin sheath [GO:0019911];-;myelin sheath [GO:0043209]
A0A087WS46	Eukaryotic translation elongation factor 1 beta 2		Eef1b2	-	-;translation elongation factor activity [GO:0003746]	-;eukaryotic translation elongation factor 1 complex [GO:0005853]	-;-;translation elongation factor activity [GO:0003746];-;eukaryotic translation elongation factor 1 complex [GO:0005853]
P10126	Elongation factor 1-alpha 1	13627	Eef1a1	-;negative regulation of reactive oxygen species biosynthetic process [GO:1903427];translational elongation [GO:0006414];positive regulation of cell death [GO:0010942];positive regulation of neuron projection development [GO:0010976];cellular response to epidermal growth factor stimulus [GO:0071364];regulation of D-erythro-sphingosine kinase activity [GO:1900022];translation [GO:0006412]	tRNA binding [GO:0000049];-;translation elongation factor activity [GO:0003746];identical protein binding [GO:0042802];kinase binding [GO:0019900];mRNA binding [GO:0003729];calmodulin binding [GO:0005516];GTPase activity [GO:0003924];protein kinase binding [GO:0019901];GTP binding [GO:0005525]	-;nucleus [GO:0005634];cortical actin cytoskeleton [GO:0030864];cytosol [GO:0005829];cytoplasm [GO:0005737];nucleolus [GO:0005730];plasma membrane [GO:0005886];myelin sheath [GO:0043209];ruffle membrane [GO:0032587]	-;negative regulation of reactive oxygen species biosynthetic process [GO:1903427];translational elongation [GO:0006414];positive regulation of cell death [GO:0010942];positive regulation of neuron projection development [GO:0010976];cellular response to epidermal growth factor stimulus [GO:0071364];regulation of D-erythro-sphingosine kinase activity [GO:1900022];translation [GO:0006412];tRNA bin…
G3UY14	General transcription factor II-I		Gtf2i	-	-	-	-
Q3TC32	USP domain-containing protein		Usp14	-;proteasome-mediated ubiquitin-dependent protein catabolic process [GO:0043161];protein deubiquitination [GO:0016579]	-;thiol-dependent deubiquitinase [GO:0004843]	-	-;proteasome-mediated ubiquitin-dependent protein catabolic process [GO:0043161];protein deubiquitination [GO:0016579];-;thiol-dependent deubiquitinase [GO:0004843];-
A0A0A6YWA9	Guanine nucleotide-binding protein G(i) subunit alpha-2		Gnai2	-;adenylate cyclase-modulating G protein-coupled receptor signaling pathway [GO:0007188]	-;G-protein beta/gamma-subunit complex binding [GO:0031683];GTP binding [GO:0005525];GTPase activity [GO:0003924]	-	-;adenylate cyclase-modulating G protein-coupled receptor signaling pathway [GO:0007188];-;G-protein beta/gamma-subunit complex binding [GO:0031683];GTP binding [GO:0005525];GTPase activity [GO:0003924];-
Q9WV34	MAGUK p55 subfamily member 2	50997	Mpp2	-;protein homooligomerization [GO:0051260];excitatory postsynaptic potential [GO:0060079];long-term synaptic potentiation [GO:0060291]	-;PDZ domain binding [GO:0030165];structural constituent of postsynaptic density [GO:0098919];ion channel binding [GO:0044325]	-;dendrite membrane [GO:0032590];dendritic spine [GO:0043197];postsynaptic density [GO:0014069];glutamatergic synapse [GO:0098978];cytoskeleton [GO:0005856];cytoplasm [GO:0005737];Schaffer collateral - CA1 synapse [GO:0098685];anchored component of postsynaptic density membrane [GO:0099031];dendritic shaft [GO:0043198]	-;protein homooligomerization [GO:0051260];excitatory postsynaptic potential [GO:0060079];long-term synaptic potentiation [GO:0060291];-;PDZ domain binding [GO:0030165];structural constituent of postsynaptic density [GO:0098919];ion channel binding [GO:0044325];-;dendrite membrane [GO:0032590];dendritic spine [GO:0043197];postsynaptic density [GO:0014069];glutamatergic synapse [GO:0098978];cytosk…
P68040	Receptor of activated protein C kinase 1	14694	Rack1	activation of cysteine-type endopeptidase activity involved in apoptotic process [GO:0006919];positive regulation of Golgi to plasma membrane protein transport [GO:0042998];intracellular signal transduction [GO:0035556];positive regulation of apoptotic process [GO:0043065];cell cycle [GO:0007049];positive regulation of GTPase activity [GO:0043547];positive regulation of mitochondrial depolarizati…	-;ribosome binding [GO:0043022];ion channel inhibitor activity [GO:0008200];SH2 domain binding [GO:0042169];protein tyrosine kinase inhibitor activity [GO:0030292];protein phosphatase binding [GO:0019903];signaling adaptor activity [GO:0035591];cyclin binding [GO:0030332];protein kinase C binding [GO:0005080];protein homodimerization activity [GO:0042803];receptor tyrosine kinase binding [GO:0030…	neuron projection [GO:0043005];-;nucleus [GO:0005634];small ribosomal subunit [GO:0015935];nucleoplasm [GO:0005654];dendrite [GO:0030425];perinuclear region of cytoplasm [GO:0048471];perikaryon [GO:0043204];cytosol [GO:0005829];cytoplasm [GO:0005737];phagocytic cup [GO:0001891];IRE1-RACK1-PP2A complex [GO:1990630];cell body [GO:0044297];midbody [GO:0030496];neuronal cell body [GO:0043025];mitocho…	activation of cysteine-type endopeptidase activity involved in apoptotic process [GO:0006919];positive regulation of Golgi to plasma membrane protein transport [GO:0042998];intracellular signal transduction [GO:0035556];positive regulation of apoptotic process [GO:0043065];cell cycle [GO:0007049];positive regulation of GTPase activity [GO:0043547];positive regulation of mitochondrial depolarizati…

## Sheet: Go_KP2
ProteinID	ProteinName	GeneID	GeneName	BP	MF	CC	GO_Term
P46660	Alpha-internexin	226180	Ina	-;cellular response to leukemia inhibitory factor [GO:1990830];nervous system development [GO:0007399];intermediate filament cytoskeleton organization [GO:0045104];cell differentiation [GO:0030154];neurofilament cytoskeleton organization [GO:0060052]	protein-containing complex binding [GO:0044877];-;structural constituent of postsynaptic actin cytoskeleton [GO:0098973];structural constituent of postsynaptic intermediate filament cytoskeleton [GO:0099184]	-;postsynaptic intermediate filament cytoskeleton [GO:0099160];neurofilament [GO:0005883];cytoplasmic ribonucleoprotein granule [GO:0036464];myelin sheath [GO:0043209];postsynapse [GO:0098794];Schaffer collateral - CA1 synapse [GO:0098685];glutamatergic synapse [GO:0098978]	-;cellular response to leukemia inhibitory factor [GO:1990830];nervous system development [GO:0007399];intermediate filament cytoskeleton organization [GO:0045104];cell differentiation [GO:0030154];neurofilament cytoskeleton organization [GO:0060052];protein-containing complex binding [GO:0044877];-;structural constituent of postsynaptic actin cytoskeleton [GO:0098973];structural constituent of p…
P52480	Pyruvate kinase PKM	18746	Pkm	-;programmed cell death [GO:0012501];ATP biosynthetic process [GO:0006754];glucose metabolic process [GO:0006006];animal organ regeneration [GO:0031100];positive regulation of sprouting angiogenesis [GO:1903672];cellular response to insulin stimulus [GO:0032869];positive regulation of cytoplasmic translation [GO:2000767];glycolytic process [GO:0006096];skeletal muscle tissue regeneration [GO:0043…	-;ATP binding [GO:0005524];pyruvate kinase activity [GO:0004743];identical protein binding [GO:0042802];magnesium ion binding [GO:0000287];ADP binding [GO:0043531];mRNA binding [GO:0003729];potassium ion binding [GO:0030955];kinase activity [GO:0016301];thyroid hormone binding [GO:0070324]	-;nucleus [GO:0005634];collagen-containing extracellular matrix [GO:0062023];rough endoplasmic reticulum [GO:0005791];cytosol [GO:0005829];cytoplasm [GO:0005737];cilium [GO:0005929];myelin sheath [GO:0043209];pyruvate kinase complex [GO:1902912];photoreceptor inner segment [GO:0001917];mitochondrion [GO:0005739]	-;programmed cell death [GO:0012501];ATP biosynthetic process [GO:0006754];glucose metabolic process [GO:0006006];animal organ regeneration [GO:0031100];positive regulation of sprouting angiogenesis [GO:1903672];cellular response to insulin stimulus [GO:0032869];positive regulation of cytoplasmic translation [GO:2000767];glycolytic process [GO:0006096];skeletal muscle tissue regeneration [GO:0043…
P68510	14-3-3 protein eta	22629	Ywhah	-;glucocorticoid receptor signaling pathway [GO:0042921];glucocorticoid catabolic process [GO:0006713];membrane depolarization during action potential [GO:0086010];negative regulation of apoptotic process [GO:0043066];regulation of sodium ion transmembrane transporter activity [GO:2000649];regulation of sodium ion transport [GO:0002028];regulation of mitotic nuclear division [GO:0007088];cytoskel…	protein heterodimerization activity [GO:0046982];-;protein domain specific binding [GO:0019904];sodium channel regulator activity [GO:0017080];identical protein binding [GO:0042802];glucocorticoid receptor binding [GO:0035259];enzyme binding [GO:0019899];actin binding [GO:0003779];ion channel binding [GO:0044325]	-;intercalated disc [GO:0014704];synapse [GO:0045202];cytoplasm [GO:0005737];plasma membrane [GO:0005886];cytosol [GO:0005829]	-;glucocorticoid receptor signaling pathway [GO:0042921];glucocorticoid catabolic process [GO:0006713];membrane depolarization during action potential [GO:0086010];negative regulation of apoptotic process [GO:0043066];regulation of sodium ion transmembrane transporter activity [GO:2000649];regulation of sodium ion transport [GO:0002028];regulation of mitotic nuclear division [GO:0007088];cytoskel…
P68373	Tubulin alpha-1C chain	22146	Tuba1c	-;mitotic cell cycle [GO:0000278];microtubule cytoskeleton organization [GO:0000226]	-;structural constituent of cytoskeleton [GO:0005200];GTP binding [GO:0005525];GTPase activity [GO:0003924]	cytoplasmic microtubule [GO:0005881];-;nucleus [GO:0005634];membrane raft [GO:0045121];cytoplasm [GO:0005737];microtubule [GO:0005874];microtubule cytoskeleton [GO:0015630]	-;mitotic cell cycle [GO:0000278];microtubule cytoskeleton organization [GO:0000226];-;structural constituent of cytoskeleton [GO:0005200];GTP binding [GO:0005525];GTPase activity [GO:0003924];cytoplasmic microtubule [GO:0005881];-;nucleus [GO:0005634];membrane raft [GO:0045121];cytoplasm [GO:0005737];microtubule [GO:0005874];microtubule cytoskeleton [GO:0015630]
P51881	ADP/ATP translocase 2	11740	Slc25a5	-;mitochondrial ATP transmembrane transport [GO:1990544];adaptive thermogenesis [GO:1990845];cellular response to leukemia inhibitory factor [GO:1990830];positive regulation of mitophagy [GO:1901526];mitochondrial ADP transmembrane transport [GO:0140021];B cell differentiation [GO:0030183];negative regulation of mitochondrial outer membrane permeabilization involved in apoptotic signaling pathway…	-;adenine nucleotide transmembrane transporter activity [GO:0000295];proton transmembrane transporter activity [GO:0015078];ATP [GO:0005471];oxidative phosphorylation uncoupler activity [GO:0017077];ubiquitin protein ligase binding [GO:0031625]	-;mitochondrial nucleoid [GO:0042645];mitochondrial permeability transition pore complex [GO:0005757];mitochondrial inner membrane [GO:0005743];MMXD complex [GO:0071817];membrane raft [GO:0045121];membrane [GO:0016020];myelin sheath [GO:0043209];mitochondrion [GO:0005739]	-;mitochondrial ATP transmembrane transport [GO:1990544];adaptive thermogenesis [GO:1990845];cellular response to leukemia inhibitory factor [GO:1990830];positive regulation of mitophagy [GO:1901526];mitochondrial ADP transmembrane transport [GO:0140021];B cell differentiation [GO:0030183];negative regulation of mitochondrial outer membrane permeabilization involved in apoptotic signaling pathway…
P68368	Tubulin alpha-4A chain	22145	Tuba4a	-;mitotic cell cycle [GO:0000278];microtubule cytoskeleton organization [GO:0000226]	-;structural constituent of cytoskeleton [GO:0005200];GTPase activity [GO:0003924];enzyme binding [GO:0019899];protein kinase binding [GO:0019901];GTP binding [GO:0005525]	-;cytoskeleton [GO:0005856];cytoplasm [GO:0005737];microtubule [GO:0005874];microtubule cytoskeleton [GO:0015630]	-;mitotic cell cycle [GO:0000278];microtubule cytoskeleton organization [GO:0000226];-;structural constituent of cytoskeleton [GO:0005200];GTPase activity [GO:0003924];enzyme binding [GO:0019899];protein kinase binding [GO:0019901];GTP binding [GO:0005525];-;cytoskeleton [GO:0005856];cytoplasm [GO:0005737];microtubule [GO:0005874];microtubule cytoskeleton [GO:0015630]
A2NHM3	If kappa light chain		Igkc	-	metal ion binding [GO:0046872]	-	-;metal ion binding [GO:0046872];-
P67778	Prohibitin	18673	Phb	negative regulation of transcription by RNA polymerase II [GO:0000122];regulation of transcription, DNA-templated [GO:0006355];negative regulation of ERK1 and ERK2 cascade [GO:0070373];response to peptide hormone [GO:0043434];antiviral innate immune response [GO:0140374];positive regulation of interleukin-17 production [GO:0032740];response to ethanol [GO:0045471];positive regulation of immunoglo…	protein heterodimerization activity [GO:0046982];-;transcription corepressor activity [GO:0003714];complement component C3a binding [GO:0001850];complement component C3b binding [GO:0001851];proteinase activated receptor binding [GO:0031871];histone deacetylase binding [GO:0042826];enzyme binding [GO:0019899];protein C-terminus binding [GO:0008022]	mitochondrial prohibitin complex [GO:0035632];-;nucleus [GO:0005634];extrinsic component of mitochondrial outer membrane [GO:0031315];postsynaptic density [GO:0014069];GABA-ergic synapse [GO:0098982];early endosome [GO:0005769];mitochondrial inner membrane [GO:0005743];extrinsic component of presynaptic active zone membrane [GO:0098891];mitochondrial crista [GO:0030061];nucleoplasm [GO:0005654];c…	negative regulation of transcription by RNA polymerase II [GO:0000122];regulation of transcription, DNA-templated [GO:0006355];negative regulation of ERK1 and ERK2 cascade [GO:0070373];response to peptide hormone [GO:0043434];antiviral innate immune response [GO:0140374];positive regulation of interleukin-17 production [GO:0032740];response to ethanol [GO:0045471];positive regulation of immunoglo…
Q3TTN3	Voltage-dependent anion-selective channel protein 3		Vdac3	-;regulation of cilium assembly [GO:1902017]	porin activity [GO:0015288];-;nucleotide binding [GO:0000166];voltage-gated anion channel activity [GO:0008308]	mitochondrial outer membrane [GO:0005741];-;pore complex [GO:0046930]	-;regulation of cilium assembly [GO:1902017];porin activity [GO:0015288];-;nucleotide binding [GO:0000166];voltage-gated anion channel activity [GO:0008308];mitochondrial outer membrane [GO:0005741];-;pore complex [GO:0046930]
P50516	V-type proton ATPase catalytic subunit A	11964	Atp6v1a	-;cellular iron ion homeostasis [GO:0006879];cellular response to increased oxygen levels [GO:0036295];proton transmembrane transport [GO:1902600]	-;ATP binding [GO:0005524];proton-transporting ATPase activity, rotational mechanism [GO:0046961];ATPase activity [GO:0016887];proton-transporting ATP synthase activity, rotational mechanism [GO:0046933]	intracellular membrane-bounded organelle [GO:0043231];-;nucleoplasm [GO:0005654];microvillus [GO:0005902];cytosol [GO:0005829];plasma membrane [GO:0005886];myelin sheath [GO:0043209];mitochondrion [GO:0005739];proton-transporting V-type ATPase, V1 domain [GO:0033180];apical plasma membrane [GO:0016324]	-;cellular iron ion homeostasis [GO:0006879];cellular response to increased oxygen levels [GO:0036295];proton transmembrane transport [GO:1902600];-;ATP binding [GO:0005524];proton-transporting ATPase activity, rotational mechanism [GO:0046961];ATPase activity [GO:0016887];proton-transporting ATP synthase activity, rotational mechanism [GO:0046933];intracellular membrane-bounded organelle [GO:004…
P68254	14-3-3 protein theta	22630	Ywhaq	-;protein targeting [GO:0006605];small GTPase mediated signal transduction [GO:0007264];negative regulation of transcription, DNA-templated [GO:0045892];signal transduction [GO:0007165];negative regulation of ion transmembrane transport [GO:0034766]	-;protein domain specific binding [GO:0019904];identical protein binding [GO:0042802];protein N-terminus binding [GO:0047485];14-3-3 protein binding [GO:0071889];protein C-terminus binding [GO:0008022];ion channel binding [GO:0044325]	-;protein-containing complex [GO:0032991];synapse [GO:0045202];cytoplasm [GO:0005737];cytosol [GO:0005829]	-;protein targeting [GO:0006605];small GTPase mediated signal transduction [GO:0007264];negative regulation of transcription, DNA-templated [GO:0045892];signal transduction [GO:0007165];negative regulation of ion transmembrane transport [GO:0034766];-;protein domain specific binding [GO:0019904];identical protein binding [GO:0042802];protein N-terminus binding [GO:0047485];14-3-3 protein binding …
P46096	Synaptotagmin-1	20979	Syt1	regulation of regulated secretory pathway [GO:1903305];positive regulation of dopamine secretion [GO:0033603];fast, calcium ion-dependent exocytosis of neurotransmitter [GO:0098746];positive regulation of vesicle fusion [GO:0031340];cell differentiation [GO:0030154];detection of calcium ion [GO:0005513];-;calcium-dependent activation of synaptic vesicle fusion [GO:0099502];regulation of synaptic …	protein heterodimerization activity [GO:0046982];-;low-density lipoprotein particle receptor binding [GO:0050750];syntaxin-1 binding [GO:0017075];phosphatidylserine binding [GO:0001786];phospholipid binding [GO:0005543];calcium ion sensor activity [GO:0061891];clathrin binding [GO:0030276];identical protein binding [GO:0042802];calcium ion binding [GO:0005509];syntaxin binding [GO:0019905];calmod…	neuron projection [GO:0043005];Golgi apparatus [GO:0005794];hippocampal mossy fiber to CA3 synapse [GO:0098686];-;secretory granule [GO:0030141];excitatory synapse [GO:0060076];glutamatergic synapse [GO:0098978];synaptic vesicle [GO:0008021];integral component of synaptic vesicle membrane [GO:0030285];intracellular organelle [GO:0043229];exocytic vesicle [GO:0070382];cytoplasm [GO:0005737];presyn…	regulation of regulated secretory pathway [GO:1903305];positive regulation of dopamine secretion [GO:0033603];fast, calcium ion-dependent exocytosis of neurotransmitter [GO:0098746];positive regulation of vesicle fusion [GO:0031340];cell differentiation [GO:0030154];detection of calcium ion [GO:0005513];-;calcium-dependent activation of synaptic vesicle fusion [GO:0099502];regulation of synaptic …
B1ARR7	Alpha-enolase		Eno1	-;glycolytic process [GO:0006096]	-;magnesium ion binding [GO:0000287];phosphopyruvate hydratase activity [GO:0004634]	-;phosphopyruvate hydratase complex [GO:0000015]	-;glycolytic process [GO:0006096];-;magnesium ion binding [GO:0000287];phosphopyruvate hydratase activity [GO:0004634];-;phosphopyruvate hydratase complex [GO:0000015]
P03995	Glial fibrillary acidic protein	14580	Gfap	negative regulation of neuron projection development [GO:0010977];-;gene expression [GO:0010467];neuron projection regeneration [GO:0031102];intermediate filament organization [GO:0045109];positive regulation of Schwann cell proliferation [GO:0010625];response to wounding [GO:0009611];D-aspartate import across plasma membrane [GO:0070779];positive regulation of glial cell proliferation [GO:006025…	-;identical protein binding [GO:0042802];kinase binding [GO:0019900];structural constituent of cytoskeleton [GO:0005200];integrin binding [GO:0005178]	-;glial cell projection [GO:0097386];intermediate filament cytoskeleton [GO:0045111];cytoskeleton [GO:0005856];cytoplasm [GO:0005737];astrocyte end-foot [GO:0097450];cell projection [GO:0042995];membrane [GO:0016020];cell body [GO:0044297];myelin sheath [GO:0043209];cytoplasmic side of lysosomal membrane [GO:0098574];astrocyte projection [GO:0097449];intermediate filament [GO:0005882]	negative regulation of neuron projection development [GO:0010977];-;gene expression [GO:0010467];neuron projection regeneration [GO:0031102];intermediate filament organization [GO:0045109];positive regulation of Schwann cell proliferation [GO:0010625];response to wounding [GO:0009611];D-aspartate import across plasma membrane [GO:0070779];positive regulation of glial cell proliferation [GO:006025…
Q9D9P1	MICOS complex subunit Mic19		Chchd3	-	-	mitochondrion [GO:0005739]	-;-;mitochondrion [GO:0005739]
P05063	Fructose-bisphosphate aldolase C	11676	Aldoc	-;aging [GO:0007568];apoptotic process [GO:0006915];epithelial cell differentiation [GO:0030855];glycolytic process [GO:0006096];fructose 1,6-bisphosphate metabolic process [GO:0030388]	-;cytoskeletal protein binding [GO:0008092];protein-containing complex binding [GO:0044877];identical protein binding [GO:0042802];fructose-bisphosphate aldolase activity [GO:0004332]	-;cytosol [GO:0005829];cytoplasm [GO:0005737];postsynaptic cytosol [GO:0099524];axon [GO:0030424];mitochondrion [GO:0005739]	-;aging [GO:0007568];apoptotic process [GO:0006915];epithelial cell differentiation [GO:0030855];glycolytic process [GO:0006096];fructose 1,6-bisphosphate metabolic process [GO:0030388];-;cytoskeletal protein binding [GO:0008092];protein-containing complex binding [GO:0044877];identical protein binding [GO:0042802];fructose-bisphosphate aldolase activity [GO:0004332];-;cytosol [GO:0005829];cytopl…
P50396	Rab GDP dissociation inhibitor alpha	14567	Gdi1	Rab protein signal transduction [GO:0032482];-;negative regulation of protein targeting to membrane [GO:0090315];positive regulation of axon extension [GO:0045773];vesicle-mediated transport [GO:0016192];response to calcium ion [GO:0051592];protein transport [GO:0015031];positive regulation of GTPase activity [GO:0043547];negative regulation of axonogenesis [GO:0050771]	-;small GTPase binding [GO:0031267];GTPase activator activity [GO:0005096];Rab GDP-dissociation inhibitor activity [GO:0005093]	neuron projection [GO:0043005];-;protein-containing complex [GO:0032991];cytoplasm [GO:0005737];Golgi apparatus [GO:0005794];myelin sheath [GO:0043209];midbody [GO:0030496];neuronal cell body [GO:0043025];axon [GO:0030424]	Rab protein signal transduction [GO:0032482];-;negative regulation of protein targeting to membrane [GO:0090315];positive regulation of axon extension [GO:0045773];vesicle-mediated transport [GO:0016192];response to calcium ion [GO:0051592];protein transport [GO:0015031];positive regulation of GTPase activity [GO:0043547];negative regulation of axonogenesis [GO:0050771];-;small GTPase binding [GO…
P70202	Latexin	17035	Lxn	-;inflammatory response [GO:0006954];detection of temperature stimulus involved in sensory perception of pain [GO:0050965]	-;heparin binding [GO:0008201];enzyme inhibitor activity [GO:0004857];metalloendopeptidase inhibitor activity [GO:0008191]	cytoplasm [GO:0005737];-;extracellular space [GO:0005615]	-;inflammatory response [GO:0006954];detection of temperature stimulus involved in sensory perception of pain [GO:0050965];-;heparin binding [GO:0008201];enzyme inhibitor activity [GO:0004857];metalloendopeptidase inhibitor activity [GO:0008191];cytoplasm [GO:0005737];-;extracellular space [GO:0005615]
I7ENE7	Ubiquitin carboxyl-terminal hydrolase		Uchl1	-;ubiquitin-dependent protein catabolic process [GO:0006511];protein deubiquitination [GO:0016579]	-;ligase activity [GO:0016874];thiol-dependent deubiquitinase [GO:0004843]	-;endoplasmic reticulum membrane [GO:0005789]	-;ubiquitin-dependent protein catabolic process [GO:0006511];protein deubiquitination [GO:0016579];-;ligase activity [GO:0016874];thiol-dependent deubiquitinase [GO:0004843];-;endoplasmic reticulum membrane [GO:0005789]
Q5DTH0	MKIAA4217 protein		Cpne9	-	-	-	-
O08553	Dihydropyrimidinase-related protein 2	12934	Dpysl2	-;olfactory bulb development [GO:0021772];spinal cord development [GO:0021510];response to cocaine [GO:0042220];regulation of neuron projection development [GO:0010975];response to amphetamine [GO:0001975];axon guidance [GO:0007411];synaptic vesicle transport [GO:0048489];positive regulation of glutamate secretion [GO:0014049];cytoskeleton organization [GO:0007010];regulation of axon extension [G…	-;identical protein binding [GO:0042802];microtubule binding [GO:0008017];hydrolase activity, acting on carbon-nitrogen (but not peptide) bonds [GO:0016810];protein kinase binding [GO:0019901]	neuron projection [GO:0043005];-;protein-containing complex [GO:0032991];presynapse [GO:0098793];dendrite [GO:0030425];cytosol [GO:0005829];cytoskeleton [GO:0005856];plasma membrane [GO:0005886];myelin sheath [GO:0043209];terminal bouton [GO:0043195];neuronal cell body [GO:0043025];axon [GO:0030424];mitochondrion [GO:0005739];growth cone [GO:0030426]	-;olfactory bulb development [GO:0021772];spinal cord development [GO:0021510];response to cocaine [GO:0042220];regulation of neuron projection development [GO:0010975];response to amphetamine [GO:0001975];axon guidance [GO:0007411];synaptic vesicle transport [GO:0048489];positive regulation of glutamate secretion [GO:0014049];cytoskeleton organization [GO:0007010];regulation of axon extension [G…
P50518	V-type proton ATPase subunit E 1	11973	Atp6v1e1	-;proton transmembrane transport [GO:1902600]	P-type proton-exporting transporter activity [GO:0008553];-;proton-transporting ATPase activity, rotational mechanism [GO:0046961];ATPase binding [GO:0051117]	-;microvillus [GO:0005902];endosome [GO:0005768];cytosol [GO:0005829];cytoplasm [GO:0005737];proton-transporting two-sector ATPase complex, catalytic domain [GO:0033178];mitochondrion [GO:0005739];apical plasma membrane [GO:0016324]	-;proton transmembrane transport [GO:1902600];P-type proton-exporting transporter activity [GO:0008553];-;proton-transporting ATPase activity, rotational mechanism [GO:0046961];ATPase binding [GO:0051117];-;microvillus [GO:0005902];endosome [GO:0005768];cytosol [GO:0005829];cytoplasm [GO:0005737];proton-transporting two-sector ATPase complex, catalytic domain [GO:0033178];mitochondrion [GO:000573…
Q8CHH9	Septin-8	20362	Septin8	-;cytoskeleton-dependent cytokinesis [GO:0061640];regulation of protein stability [GO:0031647];regulation of intracellular protein transport [GO:0033157];regulation of SNARE complex assembly [GO:0035542];cellular protein localization [GO:0034613]	-;molecular adaptor activity [GO:0060090];GTPase activity [GO:0003924];SNARE binding [GO:0000149];GTP binding [GO:0005525]	-;cell division site [GO:0032153];presynapse [GO:0098793];septin complex [GO:0031105];myelin sheath [GO:0043209];septin ring [GO:0005940];synaptic vesicle membrane [GO:0030672];axon [GO:0030424];microtubule cytoskeleton [GO:0015630]	-;cytoskeleton-dependent cytokinesis [GO:0061640];regulation of protein stability [GO:0031647];regulation of intracellular protein transport [GO:0033157];regulation of SNARE complex assembly [GO:0035542];cellular protein localization [GO:0034613];-;molecular adaptor activity [GO:0060090];GTPase activity [GO:0003924];SNARE binding [GO:0000149];GTP binding [GO:0005525];-;cell division site [GO:0032…
P63038	60 kDa heat shock protein, mitochondrial	15510	Hspd1	positive regulation of interleukin-10 production [GO:0032733];response to cocaine [GO:0042220];activation of cysteine-type endopeptidase activity involved in apoptotic process [GO:0006919];positive regulation of T cell mediated immune response to tumor cell [GO:0002842];response to hydrogen peroxide [GO:0042542];response to unfolded protein [GO:0006986];positive regulation of interleukin-6 produc…	-;double-stranded RNA binding [GO:0003725];apolipoprotein binding [GO:0034185];ATP binding [GO:0005524];apolipoprotein A-I binding [GO:0034186];chaperone binding [GO:0051087];high-density lipoprotein particle binding [GO:0008035];isomerase activity [GO:0016853];lipopolysaccharide binding [GO:0001530];protein-containing complex binding [GO:0044877];modification-dependent protein binding [GO:014003…	intracellular membrane-bounded organelle [GO:0043231];peroxisomal matrix [GO:0005782];mitochondrial crista [GO:0030061];Golgi apparatus [GO:0005794];zymogen granule [GO:0042588];-;clathrin-coated pit [GO:0005905];mitochondrial inner membrane [GO:0005743];extracellular space [GO:0005615];secretory granule [GO:0030141];rough endoplasmic reticulum [GO:0005791];membrane raft [GO:0045121];cytosol [GO:…	positive regulation of interleukin-10 production [GO:0032733];response to cocaine [GO:0042220];activation of cysteine-type endopeptidase activity involved in apoptotic process [GO:0006919];positive regulation of T cell mediated immune response to tumor cell [GO:0002842];response to hydrogen peroxide [GO:0042542];response to unfolded protein [GO:0006986];positive regulation of interleukin-6 produc…
P07724	Albumin	11657	Alb	-;negative regulation of apoptotic process [GO:0043066];positive regulation of circadian sleep/wake cycle, non-REM sleep [GO:0046010];cellular response to starvation [GO:0009267];maintenance of mitochondrion location [GO:0051659]	-;DNA binding [GO:0003677];chaperone binding [GO:0051087];identical protein binding [GO:0042802];toxic substance binding [GO:0015643];fatty acid binding [GO:0005504];oxygen binding [GO:0019825];modified amino acid binding [GO:0072341];pyridoxal phosphate binding [GO:0030170];enterobactin binding [GO:1903981];exogenous protein binding [GO:0140272];enzyme binding [GO:0019899];zinc ion binding [GO:0…	extracellular exosome [GO:0070062];-;basement membrane [GO:0005604];protein-containing complex [GO:0032991];extracellular region [GO:0005576];endoplasmic reticulum [GO:0005783];extracellular space [GO:0005615];cytoplasm [GO:0005737];Golgi apparatus [GO:0005794];myelin sheath [GO:0043209]	-;negative regulation of apoptotic process [GO:0043066];positive regulation of circadian sleep/wake cycle, non-REM sleep [GO:0046010];cellular response to starvation [GO:0009267];maintenance of mitochondrion location [GO:0051659];-;DNA binding [GO:0003677];chaperone binding [GO:0051087];identical protein binding [GO:0042802];toxic substance binding [GO:0015643];fatty acid binding [GO:0005504];oxy…
E0CZA1	T-complex protein 1 subunit epsilon		Cct5	-;protein folding [GO:0006457]	ATP binding [GO:0005524];-;unfolded protein binding [GO:0051082];ATPase activity [GO:0016887]	-	-;protein folding [GO:0006457];ATP binding [GO:0005524];-;unfolded protein binding [GO:0051082];ATPase activity [GO:0016887];-
Q3TFC2	Uncharacterized protein		Nono	-;rhythmic process [GO:0048511]	-;RNA binding [GO:0003723]	-;nuclear speck [GO:0016607]	-;rhythmic process [GO:0048511];-;RNA binding [GO:0003723];-;nuclear speck [GO:0016607]
Q8BT23	Heterogeneous nuclear ribonucleoprotein K		Hnrnpk	-	RNA binding [GO:0003723]	-	-;RNA binding [GO:0003723];-
Q04447	Creatine kinase B-type	12709	Ckb	cellular chloride ion homeostasis [GO:0030644];-;cerebellum development [GO:0021549];phosphocreatine biosynthetic process [GO:0046314]	-;ATP binding [GO:0005524];creatine kinase activity [GO:0004111];kinase activity [GO:0016301];ubiquitin protein ligase binding [GO:0031625]	-;nucleus [GO:0005634];extracellular space [GO:0005615];dendrite [GO:0030425];cytosol [GO:0005829];myelin sheath [GO:0043209];neuronal cell body [GO:0043025];mitochondrion [GO:0005739]	cellular chloride ion homeostasis [GO:0030644];-;cerebellum development [GO:0021549];phosphocreatine biosynthetic process [GO:0046314];-;ATP binding [GO:0005524];creatine kinase activity [GO:0004111];kinase activity [GO:0016301];ubiquitin protein ligase binding [GO:0031625];-;nucleus [GO:0005634];extracellular space [GO:0005615];dendrite [GO:0030425];cytosol [GO:0005829];myelin sheath [GO:0043209…
F8WGM8	Actin, cytoplasmic 2		Actg1	-	-	-	-
P11983	T-complex protein 1 subunit alpha	21454	Tcp1	positive regulation of telomerase RNA localization to Cajal body [GO:1904874];-;translocation of peptides or proteins into host cell cytoplasm [GO:0044053];protein folding [GO:0006457];regulation of macrophage apoptotic process [GO:2000109];protein stabilization [GO:0050821];scaRNA localization to Cajal body [GO:0090666];toxin transport [GO:1901998];binding of sperm to zona pellucida [GO:0007339]…	-;protein folding chaperone [GO:0044183];ATP binding [GO:0005524];ATPase activity [GO:0016887];ubiquitin protein ligase binding [GO:0031625];unfolded protein binding [GO:0051082]	zona pellucida receptor complex [GO:0002199];-;acrosomal vesicle [GO:0001669];Golgi apparatus [GO:0005794];microtubule [GO:0005874];myelin sheath [GO:0043209];cell body [GO:0044297];chaperonin-containing T-complex [GO:0005832];pericentriolar material [GO:0000242];centrosome [GO:0005813];heterochromatin [GO:0000792];microtubule organizing center [GO:0005815]	positive regulation of telomerase RNA localization to Cajal body [GO:1904874];-;translocation of peptides or proteins into host cell cytoplasm [GO:0044053];protein folding [GO:0006457];regulation of macrophage apoptotic process [GO:2000109];protein stabilization [GO:0050821];scaRNA localization to Cajal body [GO:0090666];toxin transport [GO:1901998];binding of sperm to zona pellucida [GO:0007339]…
G5E839	T-complex protein 1 subunit delta		Cct4	-;protein folding [GO:0006457]	ATP binding [GO:0005524];-;unfolded protein binding [GO:0051082];ATPase activity [GO:0016887]	cytoplasm [GO:0005737];-	-;protein folding [GO:0006457];ATP binding [GO:0005524];-;unfolded protein binding [GO:0051082];ATPase activity [GO:0016887];cytoplasm [GO:0005737];-
Q3UBR0	Uncharacterized protein		Hspa8	-	ATP binding [GO:0005524];ATPase activity [GO:0016887]	-	-;ATP binding [GO:0005524];ATPase activity [GO:0016887];-
Q9DCT2	NADH dehydrogenase [ubiquinone] iron-sulfur protein 3, mitochondrial	68349	Ndufs3	-;mitochondrial respiratory chain complex I assembly [GO:0032981];reactive oxygen species metabolic process [GO:0072593];mitochondrial electron transport, NADH to ubiquinone [GO:0006120];negative regulation of intrinsic apoptotic signaling pathway [GO:2001243];negative regulation of cell growth [GO:0030308]	-;NADH dehydrogenase activity [GO:0003954];NADH dehydrogenase (ubiquinone) activity [GO:0008137]	-;mitochondrial inner membrane [GO:0005743];myelin sheath [GO:0043209];mitochondrial respiratory chain complex I [GO:0005747];mitochondrial membrane [GO:0031966];nuclear body [GO:0016604];mitochondrion [GO:0005739]	-;mitochondrial respiratory chain complex I assembly [GO:0032981];reactive oxygen species metabolic process [GO:0072593];mitochondrial electron transport, NADH to ubiquinone [GO:0006120];negative regulation of intrinsic apoptotic signaling pathway [GO:2001243];negative regulation of cell growth [GO:0030308];-;NADH dehydrogenase activity [GO:0003954];NADH dehydrogenase (ubiquinone) activity [GO:00…
D3YTR7	Adenylyl cyclase-associated protein		Cap2	cytoskeleton organization [GO:0007010];-;cell morphogenesis [GO:0000902]	-;actin binding [GO:0003779]	plasma membrane [GO:0005886];-	cytoskeleton organization [GO:0007010];-;cell morphogenesis [GO:0000902];-;actin binding [GO:0003779];plasma membrane [GO:0005886];-
F6VQ81	Tumor protein D54		Tpd52l2	-	-	-	-
Q9D6R2	Isocitrate dehydrogenase [NAD] subunit alpha, mitochondrial	67834	Idh3a	2-oxoglutarate metabolic process [GO:0006103];-;isocitrate metabolic process [GO:0006102];tricarboxylic acid cycle [GO:0006099];NADH metabolic process [GO:0006734]	-;magnesium ion binding [GO:0000287];isocitrate dehydrogenase (NAD+) activity [GO:0004449];NAD binding [GO:0051287]	-;myelin sheath [GO:0043209];mitochondrion [GO:0005739]	2-oxoglutarate metabolic process [GO:0006103];-;isocitrate metabolic process [GO:0006102];tricarboxylic acid cycle [GO:0006099];NADH metabolic process [GO:0006734];-;magnesium ion binding [GO:0000287];isocitrate dehydrogenase (NAD+) activity [GO:0004449];NAD binding [GO:0051287];-;myelin sheath [GO:0043209];mitochondrion [GO:0005739]
Q08331	Calretinin	12308	Calb2	regulation of long-term synaptic potentiation [GO:1900271];-;regulation of presynaptic cytosolic calcium ion concentration [GO:0099509];regulation of cytosolic calcium ion concentration [GO:0051480]	-;calcium ion binding [GO:0005509];calcium ion binding involved in regulation of presynaptic cytosolic calcium ion concentration [GO:0099534]	neuron projection [GO:0043005];-;nucleus [GO:0005634];dendrite [GO:0030425];cytosol [GO:0005829];cuticular plate [GO:0032437];cytoplasm [GO:0005737];stereocilium [GO:0032420];synapse [GO:0045202];terminal bouton [GO:0043195];parallel fiber to Purkinje cell synapse [GO:0098688];synaptic membrane [GO:0097060];gap junction [GO:0005921]	regulation of long-term synaptic potentiation [GO:1900271];-;regulation of presynaptic cytosolic calcium ion concentration [GO:0099509];regulation of cytosolic calcium ion concentration [GO:0051480];-;calcium ion binding [GO:0005509];calcium ion binding involved in regulation of presynaptic cytosolic calcium ion concentration [GO:0099534];neuron projection [GO:0043005];-;nucleus [GO:0005634];dend…
A0A4U9FFL2	IgG1		Ighg1	-	-	-	-
A0A140LHL5	NAD-dependent protein deacetylase		Sirt2	-	zinc ion binding [GO:0008270];NAD+ binding [GO:0070403];transferase activity [GO:0016740];NAD-dependent histone deacetylase activity [GO:0017136]	-	-;zinc ion binding [GO:0008270];NAD+ binding [GO:0070403];transferase activity [GO:0016740];NAD-dependent histone deacetylase activity [GO:0017136];-
Q3TUZ9	Gp_dh_C domain-containing protein		Gm10481	-	oxidoreductase activity, acting on the aldehyde or oxo group of donors, NAD or NADP as acceptor [GO:0016620]	-	-;oxidoreductase activity, acting on the aldehyde or oxo group of donors, NAD or NADP as acceptor [GO:0016620];-
H3BJ37	Catechol O-methyltransferase domain-containing protein 1		Comtd1	-;methylation [GO:0032259]	-;O-methyltransferase activity [GO:0008171]	-	-;methylation [GO:0032259];-;O-methyltransferase activity [GO:0008171];-
Q3TT92	Dihydropyrimidinase-related protein 3	22240	Dpysl3	-;regulation of neuron projection development [GO:0010975];response to axon injury [GO:0048678];actin filament bundle assembly [GO:0051017];regulation of cell migration [GO:0030334];positive regulation of filopodium assembly [GO:0051491]	-;hydrolase activity, acting on carbon-nitrogen (but not peptide) bonds [GO:0016810]	cytoplasm [GO:0005737];-;growth cone [GO:0030426]	-;regulation of neuron projection development [GO:0010975];response to axon injury [GO:0048678];actin filament bundle assembly [GO:0051017];regulation of cell migration [GO:0030334];positive regulation of filopodium assembly [GO:0051491];-;hydrolase activity, acting on carbon-nitrogen (but not peptide) bonds [GO:0016810];cytoplasm [GO:0005737];-;growth cone [GO:0030426]
A0A286YDK9	Calcium/calmodulin-dependent protein kinase type II subunit gamma		Camk2g	-	ATP binding [GO:0005524];protein kinase activity [GO:0004672]	-	-;ATP binding [GO:0005524];protein kinase activity [GO:0004672];-
P35486	Pyruvate dehydrogenase E1 component subunit alpha, somatic form, mitochondrial	18597	Pdha1	acetyl-CoA biosynthetic process from pyruvate [GO:0006086];-;glucose metabolic process [GO:0006006];tricarboxylic acid cycle [GO:0006099];mitochondrial acetyl-CoA biosynthetic process from pyruvate [GO:0061732]	-;pyruvate dehydrogenase activity [GO:0004738];pyruvate dehydrogenase (acetyl-transferring) activity [GO:0004739];pyruvate dehydrogenase (NAD+) activity [GO:0034604]	-;mitochondrial pyruvate dehydrogenase complex [GO:0005967];nucleolus [GO:0005730];myelin sheath [GO:0043209];pyruvate dehydrogenase complex [GO:0045254];mitochondrion [GO:0005739]	acetyl-CoA biosynthetic process from pyruvate [GO:0006086];-;glucose metabolic process [GO:0006006];tricarboxylic acid cycle [GO:0006099];mitochondrial acetyl-CoA biosynthetic process from pyruvate [GO:0061732];-;pyruvate dehydrogenase activity [GO:0004738];pyruvate dehydrogenase (acetyl-transferring) activity [GO:0004739];pyruvate dehydrogenase (NAD+) activity [GO:0034604];-;mitochondrial pyruva…
O88935	Synapsin-1	20964	Syn1	synapse organization [GO:0050808];regulation of short-term neuronal synaptic plasticity [GO:0048172];-;synaptic vesicle clustering [GO:0097091];synaptic vesicle cycle [GO:0099504];neuron development [GO:0048666];regulation of synaptic vesicle cycle [GO:0098693];neurotransmitter secretion [GO:0007269]	-;ATP binding [GO:0005524];identical protein binding [GO:0042802];calcium-dependent protein binding [GO:0048306];protein kinase binding [GO:0019901];actin binding [GO:0003779]	synaptic vesicle [GO:0008021];-;synaptic vesicle membrane [GO:0030672];presynaptic active zone [GO:0048786];intracellular organelle [GO:0043229];postsynaptic density [GO:0014069];presynapse [GO:0098793];dendrite [GO:0030425];synaptonemal complex [GO:0000795];cytosol [GO:0005829];cytoskeleton [GO:0005856];Golgi apparatus [GO:0005794];synapse [GO:0045202];myelin sheath [GO:0043209];anchored compone…	synapse organization [GO:0050808];regulation of short-term neuronal synaptic plasticity [GO:0048172];-;synaptic vesicle clustering [GO:0097091];synaptic vesicle cycle [GO:0099504];neuron development [GO:0048666];regulation of synaptic vesicle cycle [GO:0098693];neurotransmitter secretion [GO:0007269];-;ATP binding [GO:0005524];identical protein binding [GO:0042802];calcium-dependent protein bindi…
B9EHZ5	Membrane protein, palmitoylated 6 (MAGUK p55 subfamily member 6)	56524	Mpp6	-	-	-	-
A0A2I3BQS7	Epimerase family protein SDR39U1		Sdr39u1	-	-	-	-
Q6PIC6	Sodium/potassium-transporting ATPase subunit alpha-3	232975	Atp1a3	proton transmembrane transport [GO:1902600];-;sodium ion export across plasma membrane [GO:0036376];cardiac muscle contraction [GO:0060048];adult locomotory behavior [GO:0008344];memory [GO:0007613];potassium ion import across plasma membrane [GO:1990573];sodium ion transport [GO:0006814];visual learning [GO:0008542];ionotropic glutamate receptor signaling pathway [GO:0035235];cellular response t…	ion antiporter activity involved in regulation of presynaptic membrane potential [GO:0099520];-;amyloid-beta binding [GO:0001540];ATP binding [GO:0005524];chaperone binding [GO:0051087];P-type sodium [GO:0005391];heparan sulfate proteoglycan binding [GO:0043395];D1 dopamine receptor binding [GO:0031748];metal ion binding [GO:0046872];P-type sodium [GO:0086037]	organelle membrane [GO:0031090];Golgi apparatus [GO:0005794];-;synapse [GO:0045202];integral component of presynaptic membrane [GO:0099056];postsynapse [GO:0098794];sarcolemma [GO:0042383];neuronal cell body [GO:0043025];endoplasmic reticulum [GO:0005783];cytoplasm [GO:0005737];neuron to neuron synapse [GO:0098984];sodium [GO:0005890];photoreceptor inner segment [GO:0001917];dendritic spine neck …	proton transmembrane transport [GO:1902600];-;sodium ion export across plasma membrane [GO:0036376];cardiac muscle contraction [GO:0060048];adult locomotory behavior [GO:0008344];memory [GO:0007613];potassium ion import across plasma membrane [GO:1990573];sodium ion transport [GO:0006814];visual learning [GO:0008542];ionotropic glutamate receptor signaling pathway [GO:0035235];cellular response t…
A0A0G2JFT0	Leucine-rich glioma-inactivated protein 1		Lgi1	-	-	extracellular region [GO:0005576]	-;-;extracellular region [GO:0005576]
Q8K354	Carbonyl reductase [NADPH] 3	109857	Cbr3	-;cognition [GO:0050890];phylloquinone catabolic process [GO:0042376]	-;3-keto sterol reductase activity [GO:0000253];NADPH binding [GO:0070402];carbonyl reductase (NADPH) activity [GO:0004090]	nucleoplasm [GO:0005654];-;cytosol [GO:0005829]	-;cognition [GO:0050890];phylloquinone catabolic process [GO:0042376];-;3-keto sterol reductase activity [GO:0000253];NADPH binding [GO:0070402];carbonyl reductase (NADPH) activity [GO:0004090];nucleoplasm [GO:0005654];-;cytosol [GO:0005829]
P56480	ATP synthase subunit beta, mitochondrial	11947	Atp5f1b	-;ATP biosynthetic process [GO:0006754];mitochondrial ATP synthesis coupled proton transport [GO:0042776];receptor-mediated endocytosis [GO:0006898];negative regulation of cell adhesion involved in substrate-bound cell migration [GO:0006933];lipid metabolic process [GO:0006629];cellular response to interleukin-7 [GO:0098761];angiogenesis [GO:0001525];ATP metabolic process [GO:0046034];regulation …	-;MHC class I protein binding [GO:0042288];ATP binding [GO:0005524];ADP binding [GO:0043531];lipoprotein particle receptor activity [GO:0030228];proton-transporting ATPase activity, rotational mechanism [GO:0046961];calcium ion binding [GO:0005509];angiostatin binding [GO:0043532];ATPase activity [GO:0016887];proton-transporting ATP synthase activity, rotational mechanism [GO:0046933]	-;mitochondrial nucleoid [GO:0042645];mitochondrial proton-transporting ATP synthase complex, catalytic sector F(1) [GO:0000275];mitochondrial inner membrane [GO:0005743];membrane raft [GO:0045121];membrane [GO:0016020];proton-transporting ATP synthase complex, catalytic core F(1) [GO:0045261];plasma membrane [GO:0005886];mitochondrial proton-transporting ATP synthase complex [GO:0005753];myelin …	-;ATP biosynthetic process [GO:0006754];mitochondrial ATP synthesis coupled proton transport [GO:0042776];receptor-mediated endocytosis [GO:0006898];negative regulation of cell adhesion involved in substrate-bound cell migration [GO:0006933];lipid metabolic process [GO:0006629];cellular response to interleukin-7 [GO:0098761];angiogenesis [GO:0001525];ATP metabolic process [GO:0046034];regulation …
A0A1D5RM76	Tubulin beta-3 chain		Tubb3	-;microtubule-based process [GO:0007017]	-;GTP binding [GO:0005525];GTPase activity [GO:0003924]	cytoplasm [GO:0005737];microtubule [GO:0005874];-	-;microtubule-based process [GO:0007017];-;GTP binding [GO:0005525];GTPase activity [GO:0003924];cytoplasm [GO:0005737];microtubule [GO:0005874];-
P60335	Poly(rC)-binding protein 1	23983	Pcbp1	-;regulation of RNA metabolic process [GO:0051252];viral RNA genome replication [GO:0039694];mRNA processing [GO:0006397];regulation of gene expression [GO:0010468];positive regulation of transcription by RNA polymerase II [GO:0045944]	single-stranded DNA binding [GO:0003697];-;DNA-binding transcription factor activity, RNA polymerase II-specific [GO:0000981];RNA binding [GO:0003723];mRNA 3'-UTR binding [GO:0003730];mRNA binding [GO:0003729];sequence-specific single stranded DNA binding [GO:0098847];translation activator activity [GO:0008494]	-;nucleus [GO:0005634];nucleoplasm [GO:0005654];cytosol [GO:0005829];cytoplasm [GO:0005737];cytoplasmic ribonucleoprotein granule [GO:0036464];nuclear speck [GO:0016607]	-;regulation of RNA metabolic process [GO:0051252];viral RNA genome replication [GO:0039694];mRNA processing [GO:0006397];regulation of gene expression [GO:0010468];positive regulation of transcription by RNA polymerase II [GO:0045944];single-stranded DNA binding [GO:0003697];-;DNA-binding transcription factor activity, RNA polymerase II-specific [GO:0000981];RNA binding [GO:0003723];mRNA 3'-UTR …
Q8BYI9	Tenascin-R	21960	Tnr	locomotory exploration behavior [GO:0035641];telencephalon cell migration [GO:0022029];negative regulation of axon extension [GO:0030517];negative regulation of cell-cell adhesion [GO:0022408];-;positive regulation of transmission of nerve impulse [GO:0051971];cell adhesion [GO:0007155];negative regulation of axon extension involved in regeneration [GO:0048692];negative regulation of neuron proje…	-;signaling receptor binding [GO:0005102];integrin binding [GO:0005178];sphingolipid binding [GO:0046625]	-;extracellular space [GO:0005615];collagen-containing extracellular matrix [GO:0062023];membrane raft [GO:0045121];extracellular matrix [GO:0031012];perisynaptic extracellular matrix [GO:0098966];hippocampal mossy fiber to CA3 synapse [GO:0098686];perineuronal net [GO:0072534];glutamatergic synapse [GO:0098978];Schaffer collateral - CA1 synapse [GO:0098685];cell surface [GO:0009986]	locomotory exploration behavior [GO:0035641];telencephalon cell migration [GO:0022029];negative regulation of axon extension [GO:0030517];negative regulation of cell-cell adhesion [GO:0022408];-;positive regulation of transmission of nerve impulse [GO:0051971];cell adhesion [GO:0007155];negative regulation of axon extension involved in regeneration [GO:0048692];negative regulation of neuron proje…
O08599	Syntaxin-binding protein 1	20910	Stxbp1	positive regulation of mast cell degranulation [GO:0043306];regulation of synaptic vesicle priming [GO:0010807];protein localization to plasma membrane [GO:0072659];exocytosis [GO:0006887];axon target recognition [GO:0007412];positive regulation of exocytosis [GO:0045921];-;vesicle-mediated transport [GO:0016192];protein stabilization [GO:0050821];vesicle docking involved in exocytosis [GO:000690…	syntaxin-1 binding [GO:0017075];-;protein domain specific binding [GO:0019904];phospholipase binding [GO:0043274];identical protein binding [GO:0042802];syntaxin binding [GO:0019905];SNARE binding [GO:0000149];protein kinase binding [GO:0019901];protein N-terminus binding [GO:0047485]	platelet alpha granule [GO:0031091];perinuclear region of cytoplasm [GO:0048471];extrinsic component of presynaptic active zone membrane [GO:0098891];cytoskeleton [GO:0005856];-;nucleoplasm [GO:0005654];presynapse [GO:0098793];secretory granule [GO:0030141];cytosol [GO:0005829];postsynapse [GO:0098794];glutamatergic synapse [GO:0098978];phagocytic vesicle [GO:0045335];presynaptic active zone memb…	positive regulation of mast cell degranulation [GO:0043306];regulation of synaptic vesicle priming [GO:0010807];protein localization to plasma membrane [GO:0072659];exocytosis [GO:0006887];axon target recognition [GO:0007412];positive regulation of exocytosis [GO:0045921];-;vesicle-mediated transport [GO:0016192];protein stabilization [GO:0050821];vesicle docking involved in exocytosis [GO:000690…
Q8BYG9	Ephrin type-A receptor 10	230735	Epha10	-;multicellular organism development [GO:0007275];axon guidance [GO:0007411];positive regulation of kinase activity [GO:0033674];transmembrane receptor protein tyrosine kinase signaling pathway [GO:0007169]	ATP binding [GO:0005524];-;transmembrane receptor protein tyrosine kinase activity [GO:0004714];transmembrane-ephrin receptor activity [GO:0005005]	neuron projection [GO:0043005];receptor complex [GO:0043235];integral component of plasma membrane [GO:0005887];-	-;multicellular organism development [GO:0007275];axon guidance [GO:0007411];positive regulation of kinase activity [GO:0033674];transmembrane receptor protein tyrosine kinase signaling pathway [GO:0007169];ATP binding [GO:0005524];-;transmembrane receptor protein tyrosine kinase activity [GO:0004714];transmembrane-ephrin receptor activity [GO:0005005];neuron projection [GO:0043005];receptor comp…
P68040	Receptor of activated protein C kinase 1	14694	Rack1	activation of cysteine-type endopeptidase activity involved in apoptotic process [GO:0006919];positive regulation of Golgi to plasma membrane protein transport [GO:0042998];intracellular signal transduction [GO:0035556];positive regulation of apoptotic process [GO:0043065];cell cycle [GO:0007049];positive regulation of GTPase activity [GO:0043547];positive regulation of mitochondrial depolarizati…	-;ribosome binding [GO:0043022];ion channel inhibitor activity [GO:0008200];SH2 domain binding [GO:0042169];protein tyrosine kinase inhibitor activity [GO:0030292];protein phosphatase binding [GO:0019903];signaling adaptor activity [GO:0035591];cyclin binding [GO:0030332];protein kinase C binding [GO:0005080];protein homodimerization activity [GO:0042803];receptor tyrosine kinase binding [GO:0030…	neuron projection [GO:0043005];-;nucleus [GO:0005634];small ribosomal subunit [GO:0015935];nucleoplasm [GO:0005654];dendrite [GO:0030425];perinuclear region of cytoplasm [GO:0048471];perikaryon [GO:0043204];cytosol [GO:0005829];cytoplasm [GO:0005737];phagocytic cup [GO:0001891];IRE1-RACK1-PP2A complex [GO:1990630];cell body [GO:0044297];midbody [GO:0030496];neuronal cell body [GO:0043025];mitocho…	activation of cysteine-type endopeptidase activity involved in apoptotic process [GO:0006919];positive regulation of Golgi to plasma membrane protein transport [GO:0042998];intracellular signal transduction [GO:0035556];positive regulation of apoptotic process [GO:0043065];cell cycle [GO:0007049];positive regulation of GTPase activity [GO:0043547];positive regulation of mitochondrial depolarizati…
Q02257	Junction plakoglobin	16480	Jup	desmosome assembly [GO:0002159];protein localization to plasma membrane [GO:0072659];positive regulation of protein import into nucleus [GO:0042307];detection of mechanical stimulus [GO:0050982];positive regulation of transcription by RNA polymerase II [GO:0045944];regulation of ventricular cardiac muscle cell action potential [GO:0098911];-;positive regulation of cell-matrix adhesion [GO:0001954…	-;alpha-catenin binding [GO:0045294];protein kinase binding [GO:0019901];cadherin binding [GO:0045296];nuclear hormone receptor binding [GO:0035257];protein phosphatase binding [GO:0019903];protein-containing complex binding [GO:0044877];cell adhesion molecule binding [GO:0050839];transcription coactivator activity [GO:0003713];structural molecule activity [GO:0005198];cytoskeletal protein-membra…	cell-cell junction [GO:0005911];adherens junction [GO:0005912];intermediate filament [GO:0005882];-;cytosol [GO:0005829];cytoplasmic side of plasma membrane [GO:0009898];catenin complex [GO:0016342];desmosome [GO:0030057];intercalated disc [GO:0014704];cytoplasm [GO:0005737];apicolateral plasma membrane [GO:0016327];lateral plasma membrane [GO:0016328];protein-DNA complex [GO:0032993];actin cytos…	desmosome assembly [GO:0002159];protein localization to plasma membrane [GO:0072659];positive regulation of protein import into nucleus [GO:0042307];detection of mechanical stimulus [GO:0050982];positive regulation of transcription by RNA polymerase II [GO:0045944];regulation of ventricular cardiac muscle cell action potential [GO:0098911];-;positive regulation of cell-matrix adhesion [GO:0001954…
Q684I8	Isocitrate dehydrogenase [NAD] subunit, mitochondrial		Idh3g	tricarboxylic acid cycle [GO:0006099];-	-;magnesium ion binding [GO:0000287];isocitrate dehydrogenase (NAD+) activity [GO:0004449];NAD binding [GO:0051287]	-;mitochondrion [GO:0005739]	tricarboxylic acid cycle [GO:0006099];-;-;magnesium ion binding [GO:0000287];isocitrate dehydrogenase (NAD+) activity [GO:0004449];NAD binding [GO:0051287];-;mitochondrion [GO:0005739]
F8WHB5	Calcium/calmodulin-dependent protein kinase type II subunit alpha	12322	Camk2a	-	calmodulin-dependent protein kinase activity [GO:0004683];calmodulin binding [GO:0005516]	-	-;calmodulin-dependent protein kinase activity [GO:0004683];calmodulin binding [GO:0005516];-
E9Q3D6	Heat shock protein HSP 90-beta		Hsp90ab1	-;protein folding [GO:0006457]	ATP binding [GO:0005524];-;unfolded protein binding [GO:0051082];ATPase activity [GO:0016887]	-	-;protein folding [GO:0006457];ATP binding [GO:0005524];-;unfolded protein binding [GO:0051082];ATPase activity [GO:0016887];-
Q05DD2	Neurofilament light polypeptide		Nefl	-;axon development [GO:0061564]	-	-;cell projection [GO:0042995];neurofilament [GO:0005883]	-;axon development [GO:0061564];-;-;cell projection [GO:0042995];neurofilament [GO:0005883]
A0A0A6YWA9	Guanine nucleotide-binding protein G(i) subunit alpha-2		Gnai2	-;adenylate cyclase-modulating G protein-coupled receptor signaling pathway [GO:0007188]	-;G-protein beta/gamma-subunit complex binding [GO:0031683];GTP binding [GO:0005525];GTPase activity [GO:0003924]	-	-;adenylate cyclase-modulating G protein-coupled receptor signaling pathway [GO:0007188];-;G-protein beta/gamma-subunit complex binding [GO:0031683];GTP binding [GO:0005525];GTPase activity [GO:0003924];-
E9PZW0	Desmoplakin	109620	Dsp	intermediate filament cytoskeleton organization [GO:0045104];-;cell-cell adhesion [GO:0098609]	-;cell adhesion molecule binding [GO:0050839]	cytoplasm [GO:0005737];cell junction [GO:0030054];-;cytoskeleton [GO:0005856]	intermediate filament cytoskeleton organization [GO:0045104];-;cell-cell adhesion [GO:0098609];-;cell adhesion molecule binding [GO:0050839];cytoplasm [GO:0005737];cell junction [GO:0030054];-;cytoskeleton [GO:0005856]
A0A140LIG7	AP-2 complex subunit alpha-1		Ap2a1	-;vesicle-mediated transport [GO:0016192];intracellular protein transport [GO:0006886]	-	-;clathrin adaptor complex [GO:0030131]	-;vesicle-mediated transport [GO:0016192];intracellular protein transport [GO:0006886];-;-;clathrin adaptor complex [GO:0030131]
Q02053	Ubiquitin-like modifier-activating enzyme 1	22201	Uba1	-;ubiquitin-dependent protein catabolic process [GO:0006511];protein modification by small protein conjugation [GO:0032446];cellular response to DNA damage stimulus [GO:0006974];protein ubiquitination [GO:0016567]	ATP binding [GO:0005524];-;ubiquitin activating enzyme activity [GO:0004839]	-;nucleus [GO:0005634];rough endoplasmic reticulum membrane [GO:0030867];nucleoplasm [GO:0005654];desmosome [GO:0030057];endosome membrane [GO:0010008];cytoplasm [GO:0005737];heterochromatin [GO:0000792];lysosomal membrane [GO:0005765];mitochondrion [GO:0005739]	-;ubiquitin-dependent protein catabolic process [GO:0006511];protein modification by small protein conjugation [GO:0032446];cellular response to DNA damage stimulus [GO:0006974];protein ubiquitination [GO:0016567];ATP binding [GO:0005524];-;ubiquitin activating enzyme activity [GO:0004839];-;nucleus [GO:0005634];rough endoplasmic reticulum membrane [GO:0030867];nucleoplasm [GO:0005654];desmosome …
D3Z2M7	Guanine nucleotide-binding protein G(o) subunit alpha		Gnao1	-;adenylate cyclase-modulating G protein-coupled receptor signaling pathway [GO:0007188]	-;G-protein beta/gamma-subunit complex binding [GO:0031683];GTP binding [GO:0005525];GTPase activity [GO:0003924]	-	-;adenylate cyclase-modulating G protein-coupled receptor signaling pathway [GO:0007188];-;G-protein beta/gamma-subunit complex binding [GO:0031683];GTP binding [GO:0005525];GTPase activity [GO:0003924];-
Q6IS27	Pdxp protein	57028	Pdxp	-	phosphatase activity [GO:0016791]	-	-;phosphatase activity [GO:0016791];-
Q9CS06	CCT-theta		Cct8	-;protein folding [GO:0006457]	ATP binding [GO:0005524];-;unfolded protein binding [GO:0051082];ATPase activity [GO:0016887]	cytoplasm [GO:0005737];cilium [GO:0005929];-	-;protein folding [GO:0006457];ATP binding [GO:0005524];-;unfolded protein binding [GO:0051082];ATPase activity [GO:0016887];cytoplasm [GO:0005737];cilium [GO:0005929];-
